# Supplementary material for: trans-Tetra­aqua­bis­(isonicotinamide-κN 1)zinc bis­(3-hy­droxy­benzoate) tetra­hydrate
Source: Acta Crystallogr Sect E Struct Rep Online. 2013 Mar 13;69(Pt 4):m198–9. doi: 10.1107/S1600536813006466 (PMC3629480; doi:10.1107/S1600536813006466)
Supplement: Supplementary file 1 [file e-69-0m198-sup1.cif]

##############################################################################
#                                                                            #
# This CIF contains the data in a paper accepted for publication in          #
# Acta Crystallographica Section E. It conforms to the requirements of       #
# Notes for Authors for Acta Crystallographica Section E, and has been       #
# peer reviewed under the auspices of the IUCr Commission on Journals.       #
#                                                                            #
# Full details of the Crystallographic Information File format               #
# are given in the paper "The Crystallographic Information File (CIF):       #
# a New Standard Archive File for Crystallography" by S. R. Hall, F. H.      #
# Allen and I. D. Brown [Acta Cryst. (1991), A47, 655-685].                  #
#                                                                            #
# The current version of the core CIF dictionary is obtainable from          #
# ftp://ftp.iucr.org/pub/cif_core.dic.                                       #
#                                                                            #
# Software is freely available for graphical display of the structure(s)     #
# in this CIF. For information consult the CIF software page                 #
# http://www.iucr.org/resources/cif/software.                                #
#                                                                            #
# This file may be used for bona fide research purposes within the           #
# scientific community so long as proper attribution is given to the journal # 
# article from which it was obtained.                                        #
#                                                                            #
##############################################################################
data_I
_audit_creation_method     SHELXL-97
_chemical_name_systematic
;
<i>trans</i>-Tetraaquabis(isonicotinamide-\k<i>N</i>^1^)zinc
bis(3-hydroxybenzoate) tetrahydrate
;
_chemical_name_common     ?
_chemical_formula_moiety     'C12 H20 N4 O6 Zn 2+, 2(C7 H5 O3 -), 4(H2 O)'
_chemical_formula_sum     'C26 H38 N4 O16 Zn'
_chemical_formula_iupac     '[Zn (C6 H6 N2 O)2 (H2 O)4] (C7 H5 O3)2, 4H2 O'
_chemical_formula_weight     727.99
_chemical_melting_point     ?
_symmetry_cell_setting     monoclinic
_symmetry_space_group_name_H-M     'P 21/n'
_symmetry_space_group_name_Hall     '-P 2yn'
loop_
    _symmetry_equiv_pos_as_xyz
    'x, y, z'
    '-x+1/2, y+1/2, -z+1/2'
    '-x, -y, -z'
    'x-1/2, -y-1/2, z-1/2'
_cell_length_a     6.7002(2)
_cell_length_b     17.0005(4)
_cell_length_c     13.6000(3)
_cell_angle_alpha     90.00
_cell_angle_beta     99.993(3)
_cell_angle_gamma     90.00
_cell_volume     1525.63(7)
_cell_formula_units_Z     2
_cell_measurement_reflns_used     7045
_cell_measurement_theta_min     2.40
_cell_measurement_theta_max     28.38
_cell_measurement_temperature     100(2)
_exptl_crystal_description     block
_exptl_crystal_colour     colorless
_exptl_crystal_size_max     0.38
_exptl_crystal_size_mid     0.38
_exptl_crystal_size_min     0.32
_exptl_crystal_density_diffrn     1.585
_exptl_crystal_density_meas     ?
_exptl_crystal_density_method     'not measured'
_exptl_crystal_F_000     760
_exptl_absorpt_coefficient_mu     0.889
_exptl_absorpt_correction_type     multi-scan
_exptl_absorpt_process_details     '(SADABS; Bruker, 2005)'
_exptl_absorpt_correction_T_min     0.720
_exptl_absorpt_correction_T_max     0.752
_exptl_special_details
;
;
_diffrn_ambient_temperature     100(2)
_diffrn_radiation_type     MoK\a
_diffrn_radiation_wavelength     0.71073
_diffrn_radiation_source     'fine-focus sealed tube'
_diffrn_radiation_monochromator     graphite
_diffrn_measurement_device_type     'Bruker Kappa APEXII CCD area-detector'
_diffrn_measurement_method     '\f and \w scans'
_diffrn_detector_area_resol_mean     ?
_diffrn_reflns_number     14180
_diffrn_reflns_av_R_equivalents     0.0330
_diffrn_reflns_av_sigmaI/netI     0.0306
_diffrn_reflns_theta_min     2.40
_diffrn_reflns_theta_max     28.45
_diffrn_reflns_theta_full     28.45
_diffrn_measured_fraction_theta_max     0.993
_diffrn_measured_fraction_theta_full     0.993
_diffrn_reflns_limit_h_min     -8
_diffrn_reflns_limit_h_max     8
_diffrn_reflns_limit_k_min     -22
_diffrn_reflns_limit_k_max     22
_diffrn_reflns_limit_l_min     -18
_diffrn_reflns_limit_l_max     18
_diffrn_standards_number     ?
_diffrn_standards_interval_count     ?
_diffrn_standards_interval_time     ?
_diffrn_standards_decay_%     ?
_refine_special_details
;
Refinement of <i>F</i>^2^ against ALL reflections. The weighted <i>R</i>-factor
<i>wR</i> and goodness of fit <i>S</i> are based on <i>F</i>^2^, conventional
<i>R</i>-factors <i>R</i> are based on <i>F</i>, with <i>F</i> set to zero for
negative <i>F</i>^2^. The threshold expression of <i>F</i>^2^ >
\s(<i>F</i>^2^) is used only for calculating <i>R</i>-factors(gt) <i>etc</i>.
and is not relevant to the choice of reflections for refinement.
<i>R</i>-factors based on <i>F</i>^2^ are statistically about twice as large
as those based on <i>F</i>, and <i>R</i>- factors based on ALL data will be
even larger.
;
_reflns_number_total     3808
_reflns_number_gt     3497
_reflns_threshold_expression     I>2\s(I)
_refine_ls_structure_factor_coef     Fsqd
_refine_ls_matrix_type     full
_refine_ls_R_factor_all     0.0514
_refine_ls_R_factor_gt     0.0472
_refine_ls_wR_factor_gt     0.1106
_refine_ls_wR_factor_ref     0.1137
_refine_ls_goodness_of_fit_ref     1.268
_refine_ls_restrained_S_all     1.268
_refine_ls_number_reflns     3808
_refine_ls_number_parameters     264
_refine_ls_number_restraints     0
_refine_ls_hydrogen_treatment     mixed
_refine_ls_weighting_scheme     calc
_refine_ls_weighting_details
         'calc w=1/[\s^2^(Fo^2^)+(0.0244P)^2^+3.4855P] where P=(Fo^2^+2Fc^2^)/3'
_atom_sites_solution_hydrogens     geom
_atom_sites_solution_primary     direct
_atom_sites_solution_secondary     difmap
_refine_ls_shift/su_max     0.000
_refine_ls_shift/su_mean     0.000
_refine_diff_density_max     1.413
_refine_diff_density_min     -0.473
_refine_ls_extinction_method     none
_refine_ls_extinction_coef     ?
loop_
    _atom_type_symbol
    _atom_type_description
    _atom_type_scat_dispersion_real
    _atom_type_scat_dispersion_imag
    _atom_type_scat_source
    'C' 'C' 0.0033 0.0016
                         'International Tables Vol C Tables 4.2.6.8 and 6.1.1.4'
    'H' 'H' 0.0000 0.0000
                         'International Tables Vol C Tables 4.2.6.8 and 6.1.1.4'
    'N' 'N' 0.0061 0.0033
                         'International Tables Vol C Tables 4.2.6.8 and 6.1.1.4'
    'O' 'O' 0.0106 0.0060
                         'International Tables Vol C Tables 4.2.6.8 and 6.1.1.4'
    'Zn' 'Zn' 0.2839 1.4301
                         'International Tables Vol C Tables 4.2.6.8 and 6.1.1.4'
_computing_data_collection     'APEX2 (Bruker, 2007)'
_computing_cell_refinement     'SAINT (Bruker, 2007)'
_computing_data_reduction     'SAINT (Bruker, 2007)'
_computing_structure_solution     'SHELXS97 (Sheldrick, 2008)'
_computing_structure_refinement     'SHELXL97 (Sheldrick, 2008)'
_computing_molecular_graphics     'ORTEP-3 for Windows (Farrugia, 2012)'
_computing_publication_material
                                'WinGX (Farrugia, 2012) and PLATON (Spek, 2009)'
loop_
    _atom_site_type_symbol
    _atom_site_label
    _atom_site_fract_x
    _atom_site_fract_y
    _atom_site_fract_z
    _atom_site_U_iso_or_equiv
    _atom_site_adp_type
    _atom_site_calc_flag
    _atom_site_refinement_flags
    _atom_site_occupancy
    _atom_site_symmetry_multiplicity
    _atom_site_disorder_assembly
    _atom_site_disorder_group
    Zn Zn1 0.5000 0.0000 0.5000 0.00963(12) Uani d S 1 2 . .
    O O1 0.1790(3) 0.11717(11) 0.83803(14) 0.0153(4) Uani d . 1 1 . .
    O O2 0.0781(3) 0.04165(11) 0.70518(14) 0.0141(4) Uani d . 1 1 . .
    O O3 0.0140(3) 0.39187(11) 0.71927(15) 0.0172(4) Uani d . 1 1 . .
    H H3A 0.004(7) 0.428(3) 0.678(4) 0.051(14) Uiso d . 1 1 . .
    O O4 0.6024(3) 0.33081(11) 0.81904(14) 0.0168(4) Uani d . 1 1 . .
    O O5 0.6799(3) 0.04833(12) 0.40047(15) 0.0144(4) Uani d . 1 1 . .
    H H51 0.763(7) 0.017(3) 0.381(3) 0.041(12) Uiso d . 1 1 . .
    H H52 0.636(6) 0.070(2) 0.353(3) 0.028(11) Uiso d . 1 1 . .
    O O6 0.2262(3) 0.03391(12) 0.41227(15) 0.0166(4) Uani d . 1 1 . .
    H H61 0.140(8) 0.002(3) 0.385(4) 0.052(14) Uiso d . 1 1 . .
    H H62 0.192(6) 0.073(3) 0.386(3) 0.037(12) Uiso d . 1 1 . .
    O O7 -0.0930(4) 0.06755(13) 0.95598(17) 0.0201(4) Uani d . 1 1 . .
    H H71 -0.009(7) 0.084(3) 0.920(3) 0.040(12) Uiso d . 1 1 . .
    H H72A -0.201(14) 0.059(5) 0.930(6) 0.05(2) Uiso d P 0.60 1 . .
    H H72B -0.05(2) 0.026(8) 0.967(9) 0.059 Uiso d P 0.40 1 . .
    O O8 0.5012(4) 0.01950(12) 0.90057(16) 0.0171(4) Uani d . 1 1 . .
    H H81 0.398(7) 0.052(3) 0.882(3) 0.045(13) Uiso d . 1 1 . .
    H H82A 0.596(12) 0.037(4) 0.910(5) 0.03(2) Uiso d P 0.60 1 . .
    H H82B 0.497(16) 0.008(6) 0.959(7) 0.030 Uiso d P 0.40 1 . .
    N N1 0.5135(3) 0.10959(12) 0.57473(16) 0.0104(4) Uani d . 1 1 . .
    N N2 0.4845(4) 0.39638(14) 0.67657(18) 0.0148(5) Uani d . 1 1 . .
    H H21 0.440(6) 0.395(2) 0.616(3) 0.037(11) Uiso d . 1 1 . .
    H H22 0.474(5) 0.438(2) 0.705(3) 0.019(9) Uiso d . 1 1 . .
    C C1 0.1097(4) 0.10822(15) 0.74642(19) 0.0111(5) Uani d . 1 1 . .
    C C2 0.0586(4) 0.18077(15) 0.68340(19) 0.0109(5) Uani d . 1 1 . .
    C C3 0.0647(4) 0.25421(15) 0.72947(19) 0.0117(5) Uani d . 1 1 . .
    H H3 0.1021 0.2584 0.7984 0.014 Uiso calc R 1 1 . .
    C C4 0.0147(4) 0.32091(15) 0.67183(19) 0.0124(5) Uani d . 1 1 . .
    C C5 -0.0367(4) 0.31508(15) 0.5682(2) 0.0144(5) Uani d . 1 1 . .
    H H5 -0.0688 0.3600 0.5298 0.017 Uiso calc R 1 1 . .
    C C6 -0.0395(4) 0.24190(16) 0.5227(2) 0.0149(5) Uani d . 1 1 . .
    H H6 -0.0723 0.2380 0.4536 0.018 Uiso calc R 1 1 . .
    C C7 0.0063(4) 0.17457(15) 0.57989(19) 0.0132(5) Uani d . 1 1 . .
    H H7 0.0022 0.1255 0.5493 0.016 Uiso calc R 1 1 . .
    C C8 0.5621(4) 0.11492(15) 0.67488(19) 0.0120(5) Uani d . 1 1 . .
    H H8 0.5891 0.0689 0.7118 0.014 Uiso calc R 1 1 . .
    C C9 0.5736(4) 0.18572(15) 0.72495(19) 0.0120(5) Uani d . 1 1 . .
    H H9 0.6091 0.1871 0.7941 0.014 Uiso calc R 1 1 . .
    C C10 0.5317(4) 0.25512(14) 0.67106(19) 0.0101(5) Uani d . 1 1 . .
    C C11 0.4793(4) 0.24979(15) 0.56786(19) 0.0122(5) Uani d . 1 1 . .
    H H11 0.4491 0.2948 0.5293 0.015 Uiso calc R 1 1 . .
    C C12 0.4728(4) 0.17650(15) 0.52330(19) 0.0127(5) Uani d . 1 1 . .
    H H12 0.4385 0.1736 0.4541 0.015 Uiso calc R 1 1 . .
    C C13 0.5426(4) 0.33143(15) 0.72775(19) 0.0118(5) Uani d . 1 1 . .
loop_
    _atom_site_aniso_label
    _atom_site_aniso_U_11
    _atom_site_aniso_U_22
    _atom_site_aniso_U_33
    _atom_site_aniso_U_12
    _atom_site_aniso_U_13
    _atom_site_aniso_U_23
    Zn1 0.0128(2) 0.00708(19) 0.00863(19) 0.00011(15) 0.00070(14) -0.00048(15)
    O1 0.0184(10) 0.0151(9) 0.0118(9) 0.0005(7) 0.0012(7) 0.0016(7)
    O2 0.0166(9) 0.0098(8) 0.0150(9) -0.0010(7) 0.0003(7) -0.0002(7)
    O3 0.0250(11) 0.0099(9) 0.0162(9) 0.0003(8) 0.0025(8) -0.0012(7)
    O4 0.0261(11) 0.0121(9) 0.0112(9) -0.0017(8) 0.0006(8) -0.0013(7)
    O5 0.0175(10) 0.0138(9) 0.0125(9) 0.0015(8) 0.0048(8) 0.0016(7)
    O6 0.0172(10) 0.0104(9) 0.0187(10) 0.0010(8) -0.0061(8) 0.0019(8)
    O7 0.0234(12) 0.0196(10) 0.0189(10) -0.0029(9) 0.0078(9) -0.0003(8)
    O8 0.0185(11) 0.0133(9) 0.0183(10) 0.0019(8) 0.0000(8) -0.0001(8)
    N1 0.0094(10) 0.0106(10) 0.0110(10) -0.0018(8) 0.0010(8) -0.0011(8)
    N2 0.0215(12) 0.0100(10) 0.0124(11) 0.0012(9) 0.0015(9) -0.0027(8)
    C1 0.0079(11) 0.0122(11) 0.0135(12) -0.0005(9) 0.0028(9) 0.0007(9)
    C2 0.0106(11) 0.0105(11) 0.0117(11) 0.0000(9) 0.0023(9) 0.0023(9)
    C3 0.0095(11) 0.0142(12) 0.0107(11) -0.0013(9) 0.0001(9) -0.0001(9)
    C4 0.0114(11) 0.0098(11) 0.0158(12) -0.0014(9) 0.0016(9) -0.0018(9)
    C5 0.0150(12) 0.0123(12) 0.0152(12) -0.0013(10) 0.0008(10) 0.0038(9)
    C6 0.0162(13) 0.0169(13) 0.0110(12) -0.0017(10) 0.0008(9) 0.0004(9)
    C7 0.0144(12) 0.0124(11) 0.0130(12) -0.0016(9) 0.0030(9) -0.0012(9)
    C8 0.0131(12) 0.0101(11) 0.0129(12) 0.0004(9) 0.0025(9) 0.0014(9)
    C9 0.0127(12) 0.0130(12) 0.0102(11) 0.0005(9) 0.0015(9) -0.0002(9)
    C10 0.0081(11) 0.0103(11) 0.0122(11) -0.0006(9) 0.0021(9) -0.0021(9)
    C11 0.0141(12) 0.0095(11) 0.0126(12) 0.0014(9) 0.0010(9) 0.0009(9)
    C13 0.0117(12) 0.0110(11) 0.0131(12) -0.0018(9) 0.0034(9) -0.0020(9)
    C12 0.0149(12) 0.0125(12) 0.0105(11) -0.0008(9) 0.0020(9) -0.0009(9)
_geom_special_details
;
All e.s.d.'s (except the e.s.d. in the dihedral angle between two l.s. planes)
are estimated using the full covariance matrix. The cell e.s.d.'s are taken
into account individually in the estimation of e.s.d.'s in distances, angles
and torsion angles; correlations between e.s.d.'s in cell parameters are only
used when they are defined by crystal symmetry. An approximate (isotropic)
treatment of cell e.s.d.'s is used for estimating e.s.d.'s involving l.s.
planes.
;
loop_
    _geom_bond_atom_site_label_1
    _geom_bond_atom_site_label_2
    _geom_bond_site_symmetry_2
    _geom_bond_distance
    _geom_bond_publ_flag
    Zn1 O5 . 2.1276(19) ?
    Zn1 O5 3_656 2.1276(19) ?
    Zn1 O6 . 2.089(2) ?
    Zn1 O6 3_656 2.089(2) ?
    Zn1 N1 . 2.117(2) ?
    Zn1 N1 3_656 2.117(2) ?
    O1 C1 . 1.261(3) ?
    O2 C1 . 1.264(3) ?
    O3 C4 . 1.369(3) ?
    O3 H3A . 0.83(5) ?
    O4 C13 . 1.237(3) ?
    O5 H51 . 0.85(5) ?
    O5 H52 . 0.76(4) ?
    O6 H61 . 0.83(5) ?
    O6 H62 . 0.77(5) ?
    O7 H71 . 0.85(5) ?
    O7 H72A . 0.76(9) ?
    O7 H72B . 0.78(13) ?
    O8 H81 . 0.88(5) ?
    O8 H82A . 0.69(8) ?
    O8 H82B . 0.82(9) ?
    N1 C8 . 1.347(3) ?
    N1 C12 . 1.338(3) ?
    N2 C13 . 1.327(3) ?
    N2 H21 . 0.83(4) ?
    N2 H22 . 0.81(4) ?
    C2 C1 . 1.507(3) ?
    C2 C3 . 1.394(3) ?
    C2 C7 . 1.394(3) ?
    C3 H3 . 0.9300 ?
    C4 C3 . 1.386(4) ?
    C5 C4 . 1.395(4) ?
    C5 C6 . 1.388(4) ?
    C5 H5 . 0.9300 ?
    C6 H6 . 0.9300 ?
    C7 C6 . 1.388(4) ?
    C7 H7 . 0.9300 ?
    C8 C9 . 1.379(3) ?
    C8 H8 . 0.9300 ?
    C9 C10 . 1.392(3) ?
    C9 H9 . 0.9300 ?
    C10 C11 . 1.389(3) ?
    C10 C13 . 1.504(3) ?
    C11 C12 . 1.383(3) ?
    C11 H11 . 0.9300 ?
    C12 H12 . 0.9300 ?
loop_
    _geom_angle_atom_site_label_1
    _geom_angle_atom_site_label_2
    _geom_angle_atom_site_label_3
    _geom_angle_site_symmetry_1
    _geom_angle_site_symmetry_3
    _geom_angle
    _geom_angle_publ_flag
    O5 Zn1 O5 . 3_656 180.0 ?
    O6 Zn1 O5 . . 93.93(8) ?
    O6 Zn1 O5 3_656 . 86.07(8) ?
    O6 Zn1 O5 . 3_656 86.07(8) ?
    O6 Zn1 O5 3_656 3_656 93.93(8) ?
    O6 Zn1 O6 . 3_656 180.00(10) ?
    O6 Zn1 N1 . . 89.51(8) ?
    O6 Zn1 N1 3_656 . 90.49(8) ?
    O6 Zn1 N1 . 3_656 90.49(8) ?
    O6 Zn1 N1 3_656 3_656 89.51(8) ?
    N1 Zn1 O5 . . 89.07(8) ?
    N1 Zn1 O5 3_656 . 90.93(8) ?
    N1 Zn1 O5 . 3_656 90.93(8) ?
    N1 Zn1 O5 3_656 3_656 89.07(8) ?
    N1 Zn1 N1 . 3_656 180.00(5) ?
    C4 O3 H3A . . 110(3) ?
    Zn1 O5 H51 . . 116(3) ?
    Zn1 O5 H52 . . 123(3) ?
    H52 O5 H51 . . 102(4) ?
    Zn1 O6 H61 . . 123(3) ?
    Zn1 O6 H62 . . 131(3) ?
    H61 O6 H62 . . 103(4) ?
    H71 O7 H72B . . 96(10) ?
    H72A O7 H71 . . 118(7) ?
    H72A O7 H72B . . 104(10) ?
    H81 O8 H82A . . 116(6) ?
    H81 O8 H82B . . 106(8) ?
    H82A O8 H82B . . 96(9) ?
    C8 N1 Zn1 . . 121.81(17) ?
    C12 N1 Zn1 . . 120.62(17) ?
    C12 N1 C8 . . 117.6(2) ?
    C13 N2 H21 . . 122(3) ?
    C13 N2 H22 . . 121(2) ?
    H22 N2 H21 . . 117(4) ?
    O1 C1 O2 . . 123.4(2) ?
    O1 C1 C2 . . 118.1(2) ?
    O2 C1 C2 . . 118.4(2) ?
    C3 C2 C1 . . 119.4(2) ?
    C3 C2 C7 . . 120.3(2) ?
    C7 C2 C1 . . 120.3(2) ?
    C2 C3 H3 . . 120.2 ?
    C4 C3 C2 . . 119.5(2) ?
    C4 C3 H3 . . 120.2 ?
    O3 C4 C3 . . 118.4(2) ?
    O3 C4 C5 . . 121.2(2) ?
    C3 C4 C5 . . 120.4(2) ?
    C4 C5 H5 . . 120.1 ?
    C6 C5 C4 . . 119.7(2) ?
    C6 C5 H5 . . 120.1 ?
    C5 C6 H6 . . 119.8 ?
    C7 C6 C5 . . 120.3(2) ?
    C7 C6 H6 . . 119.8 ?
    C2 C7 H7 . . 120.1 ?
    C6 C7 C2 . . 119.7(2) ?
    C6 C7 H7 . . 120.1 ?
    N1 C8 C9 . . 122.7(2) ?
    N1 C8 H8 . . 118.6 ?
    C9 C8 H8 . . 118.6 ?
    C8 C9 C10 . . 119.4(2) ?
    C8 C9 H9 . . 120.3 ?
    C10 C9 H9 . . 120.3 ?
    C9 C10 C13 . . 118.3(2) ?
    C11 C10 C9 . . 118.0(2) ?
    C11 C10 C13 . . 123.7(2) ?
    C10 C11 H11 . . 120.5 ?
    C12 C11 C10 . . 119.0(2) ?
    C12 C11 H11 . . 120.5 ?
    N1 C12 C11 . . 123.3(2) ?
    N1 C12 H12 . . 118.4 ?
    C11 C12 H12 . . 118.4 ?
    O4 C13 N2 . . 123.2(2) ?
    O4 C13 C10 . . 119.1(2) ?
    N2 C13 C10 . . 117.7(2) ?
loop_
    _geom_torsion_atom_site_label_1
    _geom_torsion_atom_site_label_2
    _geom_torsion_atom_site_label_3
    _geom_torsion_atom_site_label_4
    _geom_torsion_site_symmetry_1
    _geom_torsion_site_symmetry_2
    _geom_torsion_site_symmetry_3
    _geom_torsion_site_symmetry_4
    _geom_torsion
    _geom_torsion_publ_flag
    O5 Zn1 N1 C8 . . . . -131.4(2) ?
    O5 Zn1 N1 C8 3_656 . . . 48.6(2) ?
    O5 Zn1 N1 C12 . . . . 48.9(2) ?
    O5 Zn1 N1 C12 3_656 . . . -131.1(2) ?
    O6 Zn1 N1 C8 . . . . 134.7(2) ?
    O6 Zn1 N1 C8 3_656 . . . -45.3(2) ?
    O6 Zn1 N1 C12 . . . . -45.1(2) ?
    O6 Zn1 N1 C12 3_656 . . . 134.9(2) ?
    Zn1 N1 C8 C9 . . . . 179.39(19) ?
    C12 N1 C8 C9 . . . . -0.8(4) ?
    Zn1 N1 C12 C11 . . . . -179.9(2) ?
    C8 N1 C12 C11 . . . . 0.3(4) ?
    C3 C2 C1 O1 . . . . -8.0(4) ?
    C3 C2 C1 O2 . . . . 170.9(2) ?
    C7 C2 C1 O1 . . . . 171.8(2) ?
    C7 C2 C1 O2 . . . . -9.3(4) ?
    C1 C2 C3 C4 . . . . -179.0(2) ?
    C7 C2 C3 C4 . . . . 1.2(4) ?
    C1 C2 C7 C6 . . . . -179.7(2) ?
    C3 C2 C7 C6 . . . . 0.1(4) ?
    O3 C4 C3 C2 . . . . 177.4(2) ?
    C5 C4 C3 C2 . . . . -1.6(4) ?
    C6 C5 C4 O3 . . . . -178.3(2) ?
    C6 C5 C4 C3 . . . . 0.6(4) ?
    C4 C5 C6 C7 . . . . 0.7(4) ?
    C2 C7 C6 C5 . . . . -1.0(4) ?
    N1 C8 C9 C10 . . . . 0.7(4) ?
    C8 C9 C10 C11 . . . . 0.1(4) ?
    C8 C9 C10 C13 . . . . 179.2(2) ?
    C9 C10 C11 C12 . . . . -0.6(4) ?
    C13 C10 C11 C12 . . . . -179.6(2) ?
    C9 C10 C13 O4 . . . . 5.2(4) ?
    C9 C10 C13 N2 . . . . -174.0(2) ?
    C11 C10 C13 O4 . . . . -175.7(2) ?
    C11 C10 C13 N2 . . . . 5.1(4) ?
    C10 C11 C12 N1 . . . . 0.4(4) ?
loop_
    _geom_hbond_atom_site_label_D
    _geom_hbond_atom_site_label_H
    _geom_hbond_atom_site_label_A
    _geom_hbond_site_symmetry_A
    _geom_hbond_distance_DH
    _geom_hbond_distance_HA
    _geom_hbond_distance_DA
    _geom_hbond_angle_DHA
    _geom_hbond_publ_flag
    O3 H3A O8 2_556 0.83(5) 1.88(5) 2.705(3) 172(5) yes
    N2 H21 O7 4_665 0.83(4) 2.24(4) 3.017(3) 157(3) yes
    N2 H22 O2 2_556 0.82(4) 2.21(4) 3.016(3) 172(3) yes
    O5 H51 O2 3_656 0.85(5) 1.98(5) 2.800(3) 162(4) yes
    O5 H52 O3 4_665 0.76(4) 1.97(4) 2.719(3) 170(4) yes
    O6 H61 O2 3_556 0.83(5) 1.89(5) 2.689(3) 161(5) yes
    O6 H62 O4 4_565 0.77(5) 1.92(5) 2.687(3) 179(5) yes
    O7 H71 O1 . 0.85(5) 1.91(5) 2.761(3) 178(3) yes
    O7 H72A O8 1_455 0.76(9) 2.08(9) 2.814(4) 163(8) yes
    O7 H72B O7 3_557 0.78(9) 2.03(9) 2.783(3) 160(8) yes
    O8 H81 O1 . 0.89(5) 1.85(5) 2.739(3) 177(4) yes
    O8 H82A O7 1_655 0.69(8) 2.13(8) 2.814(4) 167(6) yes
    O8 H82B O8 3_657 0.82(9) 1.96(9) 2.787(3) 178(6) yes
    C11 H11 O7 4_665 0.93 2.54 3.455(3) 168 yes
data_global
_journal_date_recd_electronic     2013-03-04
_journal_date_accepted     2013-03-06
_journal_name_full     'Acta Crystallographica, Section E'
_journal_year     2013
_journal_volume     69
_journal_issue      4
_journal_page_first     m198
_journal_page_last     m199
_journal_paper_category     QM
_journal_paper_doi     10.1107/S1600536813006466
_journal_coeditor_code     XU5683
_publ_contact_author
;
Dr. Tuncer H\"okelek
Hacettepe University,
Department of Physics,
06800 Beytepe
Ankara
Turkey
;
_publ_contact_author_email     merzifon@hacettepe.edu.tr
_publ_contact_author_fax     '90(312)2352550'
_publ_contact_author_phone     '90(312)2977242'
_publ_section_title
;
<i>trans</i>-Tetraaquabis(isonicotinamide-\k<i>N</i>^1^)zinc
bis(3-hydroxybenzoate) tetrahydrate
;
loop_
    _publ_author_name
    _publ_author_address
    'Zaman, \.Ibrahim G\"oker'
;
Department of Chemistry
Kafkas University
36100 Kars
Turkey
;
    '\,Caylak Deliba\,s, Nagihan'
;
Department of Physics
Sakarya University
54187 Esentepe
Sakarya
Turkey
;
    'Necefo\(glu, Hacali'
;
Department of Chemistry
Kafkas University
36100 Kars
Turkey
;
    'H\"okelek, Tuncer'
;
Department of Physics
Hacettepe University
06800 Beytepe
Ankara
Turkey
;
