# Supplementary material for: trans-Tetra­aqua­bis­(isonicotinamide-κN 1)zinc bis­(3-hy­droxy­benzoate) tetra­hydrate
Source: Acta Crystallogr Sect E Struct Rep Online. 2013 Mar 13;69(Pt 4):m198–9. doi: 10.1107/S1600536813006466 (PMC3629480; doi:10.1107/S1600536813006466)
Supplement: Supplementary file 2 [file e-69-0m198-Isup2.hkl]

#
# h,k,l, Fc-squared, Fo-squared, sigma(Fo-squared) and status flag
#
data_I
_shelx_title ' iz3 in P 21/n'
_shelx_refln_list_code          4
_shelx_F_calc_maximum      310.05
_exptl_crystal_F_000       760.00
_reflns_d_resolution_high  0.7461
 
loop_
 _symmetry_equiv_pos_as_xyz
 'x, y, z'
 '-x+1/2, y+1/2, -z+1/2'
 '-x, -y, -z'
 'x-1/2, -y-1/2, z-1/2'
 
_cell_length_a     6.7002
_cell_length_b    17.0005
_cell_length_c    13.6000
_cell_angle_alpha  90.000
_cell_angle_beta   99.993
_cell_angle_gamma  90.000
 
_shelx_F_squared_multiplier     1.000
 
loop_
 _refln_index_h
 _refln_index_k
 _refln_index_l
 _refln_F_squared_calc
 _refln_F_squared_meas
 _refln_F_squared_sigma
 _refln_observed_status
   2   0   0    96130.29    78426.73   2259.81 o
   4   0   0    11720.05    11619.46    221.87 o
   6   0   0     1537.95     1522.33     64.97 o
   8   0   0      195.70      217.12     25.50 o
   1   1   0     3090.44     2873.37     55.41 o
   2   1   0     7130.71     7175.25    110.06 o
   3   1   0     8968.49     8870.86    130.25 o
   4   1   0      310.66      368.96     11.20 o
   5   1   0     4391.23     4123.97     64.08 o
   6   1   0       75.96       96.63     16.04 o
   7   1   0     1736.44     1695.00     52.05 o
   8   1   0       31.13       34.83      9.25 o
   0   2   0      877.95      840.38     56.45 o
   1   2   0     1214.68     1317.45     16.13 o
   2   2   0     2318.96     2482.73     30.96 o
   3   2   0        0.02       16.13      2.44 o
   4   2   0      618.89      549.49     28.87 o
   5   2   0       18.67       26.97      4.10 o
   7   2   0       22.24       86.06     14.39 o
   8   2   0      600.83      569.09     44.82 o
   1   3   0     3321.01     3316.14     38.70 o
   2   3   0     1645.33     1705.31     21.29 o
   3   3   0      540.99      509.21     11.54 o
   4   3   0      396.56      416.03      8.18 o
   5   3   0     1315.86     1272.67     23.00 o
   6   3   0      204.23      222.54     13.98 o
   7   3   0     1071.46      933.56     57.57 o
   8   3   0       34.35       39.48     13.98 o
   0   4   0      625.92      730.49     15.88 o
   1   4   0      635.06      637.65      9.60 o
   2   4   0      662.10      745.13     10.13 o
   3   4   0     1967.72     2036.16     27.63 o
   4   4   0     2088.79     2125.78     28.27 o
   5   4   0      104.54      153.46      6.24 o
   6   4   0      204.86      210.41     13.81 o
   7   4   0      423.28      459.17     21.52 o
   8   4   0      107.34       97.60     12.79 o
   1   5   0     4354.80     4226.38     59.49 o
   2   5   0      175.19      196.11      4.19 o
   3   5   0      860.14      855.81     15.63 o
   4   5   0      631.27      703.20     11.24 o
   5   5   0     1051.49     1046.50     20.12 o
   6   5   0       41.79       48.69      8.42 o
   7   5   0      778.34      768.30     37.01 o
   8   5   0       15.82       30.78      9.00 o
   0   6   0     1466.70     1588.95     33.76 o
   1   6   0      252.78      239.43      5.80 o
   2   6   0     1985.62     1921.54     27.11 o
   3   6   0       79.91       86.07      4.64 o
   4   6   0     1686.05     1663.59     23.99 o
   5   6   0     1450.25     1479.22     26.68 o
   6   6   0      484.38      482.77     20.91 o
   7   6   0       14.09      188.59     15.40 o
   8   6   0      364.27      369.67     21.08 o
   1   7   0     4460.30     4215.02     65.18 o
   2   7   0      483.27      533.11      9.41 o
   3   7   0     4428.93     4452.77     60.45 o
   4   7   0       31.31       53.31      4.66 o
   5   7   0      603.34      651.95     16.16 o
   6   7   0       44.00       56.68      8.64 o
   7   7   0      462.24      432.82     20.91 o
   8   7   0       59.85       81.31     15.63 o
   0   8   0     1246.67     1388.30     30.90 o
   1   8   0      728.33      750.74     12.78 o
   2   8   0     2658.50     2506.18     36.93 o
   3   8   0     1337.39     1400.88     21.44 o
   4   8   0     3045.26     2896.88     47.37 o
   5   8   0     1488.23     1510.03     31.10 o
   6   8   0     1756.69     1645.83     49.39 o
   7   8   0       20.80       79.30     13.98 o
   8   8   0      478.77      466.26     23.17 o
   1   9   0     6126.75     5958.18     83.65 o
   2   9   0      459.67      445.36      9.08 o
   3   9   0     5109.17     5069.84     68.97 o
   4   9   0       13.98       17.22      3.13 o
   5   9   0      165.24      173.74     10.13 o
   6   9   0       70.06       80.14      9.84 o
   7   9   0      110.10      133.31     13.34 o
   8   9   0       14.54       56.75     16.45 o
   0  10   0      915.67      974.10     27.58 o
   1  10   0      268.25      278.76      7.92 o
   2  10   0     3542.05     3441.92     50.24 o
   3  10   0      614.34      664.39     14.83 o
   4  10   0     1790.24     1741.65     28.01 o
   5  10   0      396.04      444.33     14.97 o
   6  10   0     1282.72     1251.60     40.01 o
   7  10   0      349.49      378.32     29.61 o
   1  11   0     3186.74     2947.75     47.63 o
   2  11   0      483.15      474.65     10.19 o
   3  11   0     3055.93     3145.14     46.87 o
   4  11   0        0.40        0.00      4.07 o
   5  11   0     1041.06     1053.81     27.32 o
   6  11   0       14.24       19.74     10.69 o
   7  11   0      222.44      211.37     25.50 o
   0  12   0     3095.07     3219.07     81.11 o
   1  12   0      710.55      680.17     18.04 o
   2  12   0     7968.15     7670.99    100.15 o
   3  12   0       19.93       21.54      3.37 o
   4  12   0     1740.99     1837.26     36.28 o
   5  12   0       16.20       31.80      6.98 o
   6  12   0      541.28      520.60     33.72 o
   7  12   0       22.82       43.59     14.80 o
   1  13   0       30.63       29.85      6.89 o
   2  13   0      477.33      451.86     11.29 o
   3  13   0        6.06       43.59      9.87 o
   4  13   0      552.20      561.04     15.31 o
   5  13   0      195.38      232.03     26.32 o
   6  13   0        0.01       42.77     13.16 o
   7  13   0       68.47       84.71     18.09 o
   0  14   0     9455.41     9889.83    337.20 o
   1  14   0       63.62       64.98      7.36 o
   2  14   0     1571.54     1528.97     27.87 o
   3  14   0       44.70       89.11     12.94 o
   4  14   0      292.84      297.42     11.09 o
   5  14   0        8.03        5.76      9.05 o
   6  14   0       53.63       69.91     15.63 o
   1  15   0     1889.84     1721.55     49.72 o
   2  15   0     1390.54     1345.08     25.49 o
   3  15   0      545.04      599.68     14.68 o
   4  15   0      105.81      116.47      9.62 o
   5  15   0      242.02      274.21     17.42 o
   6  15   0       72.11       94.58     18.92 o
   0  16   0     4108.75     4048.87    148.04 o
   1  16   0      145.13      141.55     12.17 o
   2  16   0     3253.17     3040.58     66.63 o
   3  16   0      227.01      224.02     10.97 o
   4  16   0      661.90      726.85     17.43 o
   5  16   0        2.32       10.76      9.05 o
   6  16   0      334.97      378.32     29.61 o
   1  17   0      634.11      613.19     24.40 o
   2  17   0      484.36      479.53     17.38 o
   3  17   0      937.84      988.94     28.01 o
   4  17   0       23.15       16.45     10.69 o
   5  17   0      689.88      717.99     41.12 o
   0  18   0     2196.25     2394.94     96.23 o
   1  18   0        6.73       15.63      6.98 o
   2  18   0     1047.63      989.43     30.43 o
   3  18   0       40.83       52.13      7.69 o
   4  18   0      214.29      243.59     14.54 o
   5  18   0       14.11        0.00     10.69 o
   1  19   0      245.09      257.81     18.92 o
   2  19   0        8.71       10.73      5.97 o
   3  19   0      220.43      281.78     16.21 o
   4  19   0        8.30       12.22      6.80 o
   0  20   0      236.62      268.12     26.32 o
   1  20   0        1.35       -2.29      5.86 o
   2  20   0      323.46      318.04     16.27 o
   3  20   0        1.29        4.11      6.65 o
   4  20   0      229.69      245.63     15.82 o
   1  21   0      487.41      451.92     18.67 o
   2  21   0        6.20        6.68      6.32 o
   3  21   0        4.91       16.21      7.50 o
   0  22   0       32.75       34.54     13.98 o
   1  22   0      231.07      282.22     17.04 o
   2  22   0       67.48       68.64     10.12 o
  -7   0   1      239.72      236.86     21.38 o
  -5   0   1     1836.96     1734.26     42.04 o
  -3   0   1      310.11      335.79     11.64 o
  -1   0   1     1766.35     1661.37     73.20 o
   1   0   1     7717.98     7749.02    203.93 o
   3   0   1      763.10      716.42     19.54 o
   5   0   1      450.38      414.16     23.85 o
   7   0   1     1041.24     1043.68     51.81 o
  -8   1   1      122.80      111.68     13.34 o
  -7   1   1      112.86      140.98     13.08 o
  -6   1   1      573.72      505.71     61.68 o
  -5   1   1       20.27      111.52      6.05 o
  -4   1   1     4889.10     4855.12     97.27 o
  -3   1   1      416.07      430.43      8.65 o
  -2   1   1     1212.97     1388.82     21.78 o
  -1   1   1        0.26        4.83      0.69 o
   1   1   1        0.23        3.85      1.04 o
   2   1   1      318.62      362.26      5.97 o
   3   1   1       18.09       33.34      2.06 o
   4   1   1      369.75      361.02      6.39 o
   5   1   1       79.92      102.63      7.74 o
   6   1   1      478.20      443.33     19.19 o
   7   1   1       59.57      102.86     11.63 o
   8   1   1      258.78      266.49     19.77 o
  -8   2   1       52.19       37.40     36.60 o
  -7   2   1      223.57      252.49     24.67 o
  -6   2   1      502.25      501.11     44.41 o
  -5   2   1      428.00      395.57      9.60 o
  -4   2   1     2788.82     2872.43     42.86 o
  -3   2   1        7.88       15.15      2.48 o
  -2   2   1     4393.63     4291.99     52.51 o
  -1   2   1     2538.61     2605.85     31.72 o
   0   2   1       55.37       80.24      3.57 o
   1   2   1     7559.18     7808.76    105.24 o
   2   2   1      677.90      725.82     16.14 o
   3   2   1     2815.86     2833.72     50.63 o
   4   2   1      124.63      126.35      7.15 o
   5   2   1      282.84      285.81     11.34 o
   6   2   1      147.04      188.73     14.24 o
   7   2   1      420.78      433.78     20.64 o
   8   2   1      252.33      281.74     22.62 o
  -8   3   1      136.02      155.60     15.12 o
  -7   3   1      196.47      260.63     15.98 o
  -6   3   1      236.96      255.02     14.54 o
  -5   3   1      321.18      348.03      8.97 o
  -4   3   1     2158.01     2006.62     29.14 o
  -3   3   1     1980.19     2108.31     27.36 o
  -2   3   1     1433.31     1506.40     20.41 o
  -1   3   1      230.22      255.11      4.24 o
   0   3   1     1108.20     1190.01     18.72 o
   1   3   1      752.44      807.08     11.85 o
   2   3   1       44.30       73.28      2.23 o
   3   3   1      105.21      124.54      7.26 o
   4   3   1      201.67      206.80      6.02 o
   5   3   1      155.41      169.06      7.93 o
   7   3   1       37.15       83.07     14.80 o
   8   3   1       35.09       48.55     10.16 o
  -8   4   1       38.13       43.05     15.63 o
  -7   4   1      741.66      714.95     27.90 o
  -6   4   1      235.05      227.34     13.66 o
  -5   4   1       79.11       91.89      5.25 o
  -4   4   1      160.26      190.14      9.87 o
  -3   4   1       42.40       28.99      2.06 o
  -2   4   1       18.93       14.25      1.41 o
  -1   4   1      275.50      251.78      4.45 o
   0   4   1      663.13      795.85     13.17 o
   1   4   1       28.12       41.75      2.57 o
   2   4   1     4175.02     4111.35     49.16 o
   3   4   1     2992.67     2983.93     42.31 o
   4   4   1      408.11      394.56      7.97 o
   5   4   1      816.34      800.18     18.56 o
   6   4   1        0.67       10.22      5.50 o
   7   4   1      362.01      408.43     20.33 o
   8   4   1        9.30        9.46      9.46 o
  -8   5   1      100.16      134.26     14.50 o
  -7   5   1       56.36       76.90     10.65 o
  -6   5   1      262.30      257.57     14.54 o
  -5   5   1     1626.04     1501.47     32.00 o
  -4   5   1     1024.74     1011.25     16.75 o
  -3   5   1      249.00      261.22      5.74 o
  -2   5   1        8.77       12.81      1.60 o
  -1   5   1      107.03      121.80      3.24 o
   0   5   1     6765.83     7311.18    123.71 o
   1   5   1     1082.95     1085.13     18.02 o
   2   5   1     2557.34     2377.31     32.68 o
   3   5   1      474.35      592.21     21.41 o
   4   5   1      257.03      276.36      6.48 o
   5   5   1      668.65      696.74     14.76 o
   6   5   1      305.67      327.16     16.51 o
   7   5   1      907.17      941.54     33.99 o
   8   5   1      245.98      241.17     19.19 o
  -8   6   1      101.28      142.33     14.82 o
  -7   6   1       45.40       65.33     10.16 o
  -6   6   1       99.53      125.11     11.63 o
  -5   6   1      330.48      322.86      8.96 o
  -4   6   1      731.46      716.12     13.42 o
  -3   6   1     2139.94     1967.52     28.23 o
  -2   6   1      412.31      414.38      7.23 o
  -1   6   1       55.95       38.49      2.64 o
   0   6   1       60.64       57.48      5.34 o
   1   6   1     3800.94     4091.53     63.13 o
   2   6   1     7201.98     7174.57    103.03 o
   3   6   1       49.70      100.20      6.02 o
   4   6   1      127.55      153.41      9.33 o
   5   6   1      148.05      151.05      6.84 o
   6   6   1       12.00       31.62      7.11 o
   7   6   1      232.47      222.83     23.03 o
   8   6   1       37.10       34.54      9.58 o
  -8   7   1      402.56      400.35     29.61 o
  -7   7   1       17.80       52.85      9.30 o
  -6   7   1      204.64      191.74     13.92 o
  -5   7   1       23.35       20.90      3.66 o
  -4   7   1      195.87      195.37      7.28 o
  -3   7   1      295.06      356.22      7.98 o
  -2   7   1     3150.30     2983.14     44.25 o
  -1   7   1      704.27      677.26     14.10 o
   0   7   1     3095.40     3113.43     63.20 o
   1   7   1      912.76     1113.13     17.49 o
   2   7   1     2560.10     2409.69     36.74 o
   3   7   1     1949.54     2133.12     32.72 o
   4   7   1     1449.44     1396.44     24.70 o
   5   7   1     1080.15     1095.81     23.77 o
   6   7   1      138.74      129.52     11.83 o
   7   7   1       68.97       98.14     11.91 o
   8   7   1      262.65      300.50     19.91 o
  -8   8   1       48.34       75.94     12.17 o
  -7   8   1     1175.15     1091.14     37.75 o
  -6   8   1        8.73       46.26      8.08 o
  -5   8   1     1970.05     1944.30     75.62 o
  -4   8   1      939.44      911.58     19.72 o
  -3   8   1     1719.08     1783.32     28.49 o
  -2   8   1      596.73      623.37     12.20 o
  -1   8   1     1066.49     1084.10     29.91 o
   0   8   1       19.66       18.76      4.07 o
   1   8   1     5763.20     5895.19     82.53 o
   2   8   1     2765.83     2715.33     41.21 o
   3   8   1     4332.07     4366.38     59.63 o
   4   8   1       25.01       80.33      4.17 o
   5   8   1     1336.97     1380.36     28.88 o
   6   8   1      104.13      119.34     11.59 o
   7   8   1      316.22      322.31     17.92 o
   8   8   1       15.70       26.32     13.98 o
  -8   9   1      309.11      332.98     20.94 o
  -7   9   1       49.41       76.70     11.00 o
  -6   9   1      122.73      150.28     10.31 o
  -5   9   1      483.97      487.74     13.43 o
  -4   9   1      225.65      231.79      8.29 o
  -3   9   1       12.47       29.60      3.15 o
  -2   9   1     6495.65     6124.75     93.64 o
  -1   9   1        8.57       12.20      2.19 o
   0   9   1      204.66      186.50      5.61 o
   1   9   1       80.92      100.68      3.77 o
   2   9   1      324.61      325.03     13.31 o
   3   9   1     1466.06     1571.60     23.89 o
   4   9   1     1204.96     1137.56     19.38 o
   5   9   1      293.16      283.03     10.17 o
   6   9   1      148.13      139.39     12.17 o
   7   9   1      324.82      266.47     27.14 o
   8   9   1      199.15      217.12     27.96 o
  -8  10   1        1.99        7.40     12.34 o
  -7  10   1      168.28      176.72     16.45 o
  -6  10   1        1.90       12.35      5.18 o
  -5  10   1      550.62      542.99     18.04 o
  -4  10   1        0.56        8.36      2.91 o
  -3  10   1     1981.68     2025.76     34.05 o
  -2  10   1      773.05      750.69     16.80 o
  -1  10   1     1502.38     1412.95     24.33 o
   0  10   1      742.02      781.28     15.09 o
   1  10   1     1572.43     1458.13     22.95 o
   2  10   1       22.68       26.98      2.91 o
   3  10   1      915.92      982.91     27.26 o
   4  10   1      182.66      201.92      7.05 o
   5  10   1      361.02      360.92     11.73 o
   6  10   1      108.51       89.65     16.45 o
   7  10   1      181.61      236.86     26.32 o
  -7  11   1       44.92       53.46     14.80 o
  -6  11   1      681.46      690.19     21.30 o
  -5  11   1       14.04       16.05      4.12 o
  -4  11   1      421.15      447.41     12.75 o
  -3  11   1       28.61       45.66      3.90 o
  -2  11   1     2305.37     2082.89     34.71 o
  -1  11   1      132.61      123.56      5.37 o
   0  11   1      501.73      506.71     11.19 o
   1  11   1        0.04        5.41      1.95 o
   2  11   1     1744.79     1696.89     26.87 o
   3  11   1      797.10      797.29     14.80 o
   4  11   1      606.00      587.61     15.83 o
   5  11   1        3.14        6.58      4.96 o
   6  11   1      154.59      171.89     21.38 o
   7  11   1       20.30       46.88     14.80 o
  -7  12   1      267.92      276.34     28.79 o
  -6  12   1      384.97      416.01     19.75 o
  -5  12   1      193.74      186.31     13.67 o
  -4  12   1      630.38      650.00     14.53 o
  -3  12   1     2731.03     2882.81     47.36 o
  -2  12   1        9.07       24.95      3.59 o
  -1  12   1     2235.68     2155.92     49.38 o
   0  12   1      235.58      216.79      6.96 o
   1  12   1       96.67      109.34      4.52 o
   2  12   1       13.21       34.34      3.85 o
   3  12   1      428.51      440.23     11.54 o
   4  12   1       15.24       47.88      4.56 o
   5  12   1      652.95      661.88     21.40 o
   6  12   1        3.34       13.98      9.87 o
   7  12   1      140.41      199.03     25.50 o
  -7  13   1       27.55      176.00     23.85 o
  -6  13   1      364.70      373.37     27.55 o
  -5  13   1       16.95       15.18      5.18 o
  -3  13   1       24.76       30.28      3.84 o
  -2  13   1        9.42       10.82      2.88 o
  -1  13   1      611.56      582.74     12.32 o
   0  13   1      217.61      238.34      7.65 o
   1  13   1       49.98       50.09      5.70 o
   2  13   1     4698.43     4518.16     72.87 o
   3  13   1       13.31       18.93      3.43 o
   4  13   1     2537.24     2475.05     43.07 o
   5  13   1       33.64       34.24      6.92 o
   6  13   1     1028.10     1005.84     52.64 o
   7  13   1       11.48       48.52     14.80 o
  -7  14   1       72.85       86.36     18.09 o
  -6  14   1      463.83      430.67     20.91 o
  -5  14   1       77.62       83.81      8.38 o
  -4  14   1      266.62      267.82     10.58 o
  -3  14   1     1220.11     1289.27     27.85 o
  -2  14   1        0.52        3.36      2.86 o
  -1  14   1     1825.51     1724.25     39.19 o
   0  14   1      761.99      790.84     27.42 o
   1  14   1      750.60      677.62     34.33 o
   2  14   1      370.57      337.68     10.18 o
   3  14   1      116.79      143.04     10.66 o
   5  14   1      149.99      170.43     14.17 o
   6  14   1       15.78       19.74     12.34 o
  -6  15   1      981.95      965.14     43.18 o
  -5  15   1       22.90       29.10     10.69 o
  -4  15   1      467.13      558.52     40.30 o
  -3  15   1       14.52       11.10      3.81 o
  -2  15   1      721.14      675.21     20.56 o
  -1  15   1      809.31      779.43     27.04 o
   0  15   1        6.65       16.21      7.40 o
   1  15   1       76.34       66.90      7.41 o
   2  15   1      408.50      416.92     11.82 o
   3  15   1        6.44       17.11      4.05 o
   4  15   1      367.66      398.16     11.97 o
   5  15   1      102.86      154.00     13.66 o
   6  15   1      212.93      236.04     27.14 o
  -6  16   1      160.02      209.92     17.42 o
  -5  16   1      505.51      512.14     23.26 o
  -4  16   1      165.08      236.28     34.75 o
  -3  16   1      707.38      773.22     23.56 o
  -2  16   1      272.16      271.38     12.48 o
  -1  16   1      865.27      768.23     27.62 o
   0  16   1      167.99      168.42     16.86 o
   2  16   1       78.12       80.41      9.21 o
   3  16   1       71.24      152.97     18.92 o
   4  16   1      365.04      362.24     11.69 o
   5  16   1      367.78      365.31     25.62 o
   6  16   1      161.69      165.31     23.03 o
  -5  17   1       34.52       71.55     15.63 o
  -4  17   1      499.77      509.09     18.83 o
  -3  17   1       10.79       20.48      6.48 o
  -2  17   1     2195.24     2043.93     48.26 o
  -1  17   1       30.35       24.12      5.70 o
   0  17   1     1205.35     1277.18     40.41 o
   1  17   1        8.31        3.77      5.35 o
   2  17   1     1623.60     1569.84     55.93 o
   3  17   1        7.44       16.40      5.80 o
   4  17   1      942.91      948.02     21.33 o
   5  17   1       40.47       49.57      8.85 o
  -5  18   1      958.87      983.64     50.99 o
  -4  18   1        0.01       14.96      7.83 o
  -3  18   1      839.81      853.25     25.94 o
  -2  18   1        0.12        0.77      5.05 o
  -1  18   1      785.40      733.11     23.42 o
   0  18   1       98.87      126.26     13.57 o
   1  18   1     1659.44     1322.03    203.14 o
   2  18   1       14.47       14.13      5.84 o
   3  18   1      156.53      241.31     15.01 o
   4  18   1      132.30      167.88     15.12 o
   5  18   1      410.37      384.90     30.43 o
  -4  19   1      324.82      368.38     17.08 o
  -3  19   1      106.47      109.46     10.28 o
  -2  19   1      660.58      648.70     52.64 o
  -1  19   1       29.15       33.87      7.09 o
   0  19   1      700.35      755.01     29.08 o
   1  19   1       58.18       48.94      9.30 o
   2  19   1      572.35      568.60     20.41 o
   3  19   1       71.56       76.92      9.31 o
   4  19   1      279.48      281.27     27.96 o
  -4  20   1       50.78       60.19      9.17 o
  -3  20   1      278.90      303.24     16.43 o
  -2  20   1       97.88      104.69     13.16 o
  -1  20   1      604.07      520.26     27.06 o
   0  20   1        3.80        9.05      7.56 o
   1  20   1     1867.26     1698.77     52.92 o
   2  20   1       37.33       25.92      6.92 o
   3  20   1     1473.47     1442.70     54.70 o
   4  20   1      145.70      167.78     23.03 o
  -3  21   1      305.39      348.99     18.09 o
  -2  21   1      312.64      297.16     49.35 o
  -1  21   1       10.58       13.23      6.61 o
   0  21   1      587.23      650.06     23.11 o
   1  21   1      278.91      300.49     19.42 o
   2  21   1      115.09      107.45     11.07 o
   3  21   1      256.71      322.61     17.53 o
  -2  22   1       22.41       17.94      7.24 o
  -1  22   1       16.78       11.37      7.09 o
   0  22   1        2.40       22.01      7.43 o
   1  22   1       33.84       20.30      7.57 o
   2  22   1       57.94       50.93      9.00 o
  -8   0   2     1064.52     1005.02     52.64 o
  -6   0   2     2494.83     2383.43     93.76 o
  -4   0   2    16356.41    15586.31    483.18 o
  -2   0   2       30.08       29.33      3.56 o
   0   0   2      247.36      298.66      8.72 o
   2   0   2     1004.86      958.29     29.43 o
   4   0   2       79.02       65.87      5.82 o
   6   0   2     2098.93     2139.16     86.36 o
   8   0   2      868.01      842.18     46.88 o
  -8   1   2      170.67      168.33     20.15 o
  -6   1   2     1650.54      804.35     40.30 o
  -5   1   2     1749.88     1640.41     28.60 o
  -4   1   2    16146.04    16439.68    242.09 o
  -3   1   2      891.57      831.51     34.31 o
  -2   1   2    58668.68    52589.64    897.63 o
  -1   1   2    11363.96    11162.68    188.01 o
   0   1   2    10971.71    11800.76    225.21 o
   1   1   2     5581.42     5413.35    117.36 o
   2   1   2      180.04      218.83      6.19 o
   3   1   2     3338.36     3486.42     53.34 o
   4   1   2      205.97      243.85      6.84 o
   5   1   2      530.35      567.72     17.14 o
   6   1   2      228.68      292.84     13.82 o
   7   1   2      555.05      554.24     24.13 o
   8   1   2       41.34       36.77     11.51 o
  -8   2   2       59.81       61.86     10.47 o
  -7   2   2       78.03       86.06     13.16 o
  -6   2   2        6.14       18.05      6.09 o
  -5   2   2      223.09      225.37      7.47 o
  -4   2   2     2671.63     2591.16     36.21 o
  -3   2   2      682.27      730.78     12.26 o
  -2   2   2      611.92      627.13     10.25 o
  -1   2   2       26.54       35.47      1.81 o
   0   2   2     6957.84     7752.05    115.72 o
   1   2   2     4602.75     4840.63     64.73 o
   2   2   2     1254.98     1184.69     18.44 o
   3   2   2      121.17      145.15      7.66 o
   4   2   2       25.61       34.80      2.66 o
   5   2   2      168.23      150.23      9.73 o
   6   2   2      706.70      672.25     22.58 o
   7   2   2      197.84      270.96     30.43 o
   8   2   2      160.18      196.40     17.45 o
  -8   3   2      120.57      105.23     13.08 o
  -7   3   2      521.36      552.30     23.85 o
  -6   3   2     1062.11      995.26     26.01 o
  -5   3   2     2117.43     2096.39     35.15 o
  -4   3   2       81.10      100.56      5.24 o
  -3   3   2      883.00      798.66     15.92 o
  -2   3   2     2138.65     2113.22     26.27 o
  -1   3   2      117.76       99.02      3.05 o
   0   3   2     4885.22     5508.23     75.73 o
   1   3   2     3657.28     3776.57     50.39 o
   2   3   2      434.39      416.24      6.25 o
   3   3   2     5267.81     5124.59     76.77 o
   4   3   2       37.94       44.15      3.59 o
   5   3   2      412.67      404.38     13.28 o
   6   3   2      274.31      288.40     14.08 o
   7   3   2      530.57      572.29     24.67 o
   8   3   2      473.56      443.90     22.92 o
  -8   4   2      487.03      479.77     25.50 o
  -7   4   2       27.23       44.43      8.42 o
  -6   4   2      821.85      782.95     21.85 o
  -5   4   2       14.81       18.43      3.25 o
  -4   4   2     1945.96     1807.38     27.59 o
  -3   4   2      768.26      855.57     18.96 o
  -2   4   2     5275.86     5340.38     69.56 o
  -1   4   2     2227.69     2299.82     33.10 o
   0   4   2    16229.42    16877.83    306.30 o
   1   4   2       43.82       52.89      2.12 o
   2   4   2     3271.44     3073.63     46.53 o
   3   4   2      796.77      798.30     13.14 o
   4   4   2     2715.70     2651.11     44.18 o
   5   4   2        5.21        7.60      3.61 o
   6   4   2     1607.53     1648.90     55.79 o
   7   4   2       38.08      153.80     19.74 o
   8   4   2      487.70      462.29     77.72 o
  -8   5   2       19.47       21.38      8.72 o
  -7   5   2       37.42       51.24     14.39 o
  -6   5   2       95.56       83.71      7.50 o
  -5   5   2      230.26      224.46      7.63 o
  -4   5   2        4.44        6.99      2.42 o
  -3   5   2     2171.81     2098.22     30.72 o
  -2   5   2       54.61       66.10      2.75 o
  -1   5   2     3591.48     3588.18     67.59 o
   0   5   2     3376.96     3520.46     61.22 o
   1   5   2     7051.23     6940.30     96.03 o
   2   5   2        0.20       -0.01      1.59 o
   3   5   2     5670.55     5598.89     80.67 o
   4   5   2     1713.75     1698.36     25.99 o
   5   5   2     1497.54     1556.16     31.77 o
   6   5   2       58.99       62.12      9.00 o
   7   5   2     1270.84     1322.11     43.57 o
   8   5   2        6.85       24.97      9.00 o
  -8   6   2      811.65      765.77     31.11 o
  -7   6   2       44.92      125.43     12.79 o
  -6   6   2     1794.68     1783.15     41.86 o
  -5   6   2      437.22      423.86     10.75 o
  -4   6   2     1720.80     1675.59     27.27 o
  -3   6   2      350.11      352.12      8.00 o
  -2   6   2     1255.85     1144.09     17.32 o
  -1   6   2     1861.35     1828.84     29.61 o
   0   6   2     2208.82     2114.75     63.27 o
   1   6   2     2270.75     2305.72     33.51 o
   2   6   2     3561.36     3372.08     49.87 o
   3   6   2      524.43      572.16     11.57 o
   4   6   2     3538.64     3420.67     49.31 o
   5   6   2       16.02       51.30      5.49 o
   6   6   2      855.09      861.31     30.49 o
   7   6   2        0.59       52.18      9.25 o
   8   6   2      242.81      266.31     34.13 o
  -8   7   2       63.52       88.28     12.49 o
  -7   7   2      354.73      383.87     19.75 o
  -6   7   2       12.03       15.25      5.05 o
  -5   7   2      330.84      310.37      9.59 o
  -4   7   2       13.69       28.22      3.54 o
  -3   7   2     2572.37     2723.27     46.75 o
  -2   7   2       51.16       51.96      3.12 o
  -1   7   2    10779.87    10783.73    163.01 o
   0   7   2     4104.78     4324.68     74.84 o
   1   7   2     2300.52     2181.43     32.15 o
   2   7   2      356.86      354.44      7.67 o
   3   7   2      781.18      732.10     12.22 o
   4   7   2     1921.30     1912.85     30.62 o
   5   7   2      484.15      517.65     16.86 o
   6   7   2       53.14       56.50      8.67 o
   7   7   2      215.30      303.89     17.42 o
   8   7   2      110.99       91.29     18.92 o
  -8   8   2      286.74      290.00     19.17 o
  -7   8   2       69.21      219.09     16.83 o
  -6   8   2      443.60      461.37     16.27 o
  -5   8   2      221.27      226.05     13.77 o
  -4   8   2     1075.09     1050.06     22.30 o
  -3   8   2      791.45      866.85     16.55 o
  -2   8   2     1948.14     1830.33     27.84 o
  -1   8   2      824.27      799.94     13.59 o
   0   8   2      709.34      739.71     17.57 o
   1   8   2      775.88      809.27     13.47 o
   2   8   2     2422.66     2302.76     35.53 o
   3   8   2       55.76       73.51      3.60 o
   4   8   2     1191.87     1165.84     19.35 o
   5   8   2        4.50       20.30      5.11 o
   6   8   2      282.09      290.08     15.92 o
   7   8   2        0.92       25.88      8.08 o
   8   8   2      146.23      167.78     24.67 o
  -8   9   2        2.89       14.12     14.39 o
  -7   9   2     2551.52     2450.11     70.64 o
  -6   9   2       45.12       51.92      8.36 o
  -5   9   2     1350.75     1328.21     27.94 o
  -4   9   2      274.02      311.23      9.86 o
  -3   9   2     1307.87     1492.80     80.94 o
  -2   9   2        1.09       19.30      2.63 o
  -1   9   2     2188.44     2107.36     47.57 o
   0   9   2     1284.66     1428.82     27.36 o
   1   9   2       43.07       76.73      3.03 o
   2   9   2       41.46       35.19      2.67 o
   3   9   2       22.72       46.12     13.30 o
   4   9   2      678.86      689.25     16.99 o
   5   9   2      360.87      347.70     11.44 o
   6   9   2      204.84      164.49     20.56 o
   7   9   2       65.87      142.28     21.38 o
  -8  10   2       87.46       78.95     17.27 o
  -7  10   2      238.59      473.58     22.34 o
  -6  10   2      361.50      377.15     14.84 o
  -5  10   2      108.06      128.19      7.57 o
  -4  10   2      267.65      257.54      9.03 o
  -3  10   2      224.58      289.93      8.22 o
  -2  10   2     1558.01     1446.56     23.34 o
  -1  10   2      218.53      192.98      4.95 o
   0  10   2      204.89      202.24      9.88 o
   1  10   2      455.78      420.55      8.53 o
   2  10   2      944.20      974.76     16.72 o
   3  10   2      228.46      216.13      6.00 o
   4  10   2     1075.80     1067.26     18.56 o
   5  10   2       51.32       87.02      8.15 o
   6  10   2      139.78      144.75     19.74 o
   7  10   2        0.02       30.43     12.34 o
  -7  11   2      308.75      327.49     18.84 o
  -6  11   2      734.57      724.59     22.12 o
  -5  11   2      357.89      349.59     11.69 o
  -4  11   2     1511.83     1577.11     31.20 o
  -3  11   2     2623.26     2674.74     44.13 o
  -2  11   2       12.70       24.80      2.91 o
  -1  11   2     2751.75     2589.54     35.72 o
   0  11   2       59.68       61.49      3.63 o
   1  11   2     1587.91     1455.82     26.18 o
   2  11   2      424.52      424.23     10.80 o
   3  11   2      860.62      881.66     17.89 o
   4  11   2        0.20       18.73      5.53 o
   5  11   2     1128.99     1171.78     31.03 o
   6  11   2        3.77       -0.82      9.87 o
   7  11   2      244.13      230.28     26.32 o
  -7  12   2       54.53       80.60     17.27 o
  -6  12   2     1187.61     1118.15     37.48 o
  -5  12   2      663.24      640.80     16.95 o
  -4  12   2       79.68       99.53      6.99 o
  -3  12   2        5.03       15.06      3.20 o
  -2  12   2     2291.16     2227.43     37.35 o
  -1  12   2      165.20      143.92      4.83 o
   0  12   2     1575.24     1672.22     38.76 o
   1  12   2        0.25        2.28      3.03 o
   2  12   2     1408.00     1418.85     26.31 o
   3  12   2      321.94      340.54      9.14 o
   4  12   2     2074.46     2035.86     36.04 o
   5  12   2       56.77       77.24      8.47 o
   6  12   2      191.65      198.21     23.03 o
   7  12   2      166.09      163.67     23.03 o
  -7  13   2      188.32      236.86     26.32 o
  -6  13   2     1002.01      993.44     34.57 o
  -5  13   2      486.08      539.97     18.20 o
  -4  13   2     1931.90     1925.05     34.19 o
  -3  13   2     1525.74     1496.62     27.33 o
  -2  13   2     2621.93     2606.35     39.43 o
  -1  13   2       44.17       44.51      4.47 o
   0  13   2     1284.37     1281.38     27.37 o
   1  13   2      766.94      727.87     18.10 o
   2  13   2       17.84       18.86      3.78 o
   3  13   2      773.60      821.41     16.28 o
   4  13   2       40.85       73.26      6.70 o
   5  13   2     1140.88     1090.55     30.64 o
   6  13   2       11.10        8.22     10.69 o
   7  13   2      338.04      412.86     33.72 o
  -7  14   2       91.47      138.17     22.21 o
  -6  14   2       23.74       19.94      8.42 o
  -5  14   2      401.55      393.94     15.67 o
  -4  14   2      165.92      187.30      9.54 o
  -3  14   2      821.52      799.95     23.86 o
  -2  14   2     3039.25     2955.74    100.58 o
  -1  14   2      193.35      184.25      7.99 o
   0  14   2     4752.93     4887.79     88.15 o
   1  14   2      358.35      330.42     11.35 o
   2  14   2     1957.74     1829.82     33.28 o
   3  14   2      131.41      133.86      6.82 o
   4  14   2      584.60      599.24     15.58 o
   5  14   2       11.55       15.54      6.51 o
   6  14   2       13.87       21.38     12.34 o
  -6  15   2      497.56      514.94     39.89 o
  -5  15   2      909.66      895.07     26.27 o
  -4  15   2     3933.14     3935.72     83.88 o
  -3  15   2      690.85      703.75     23.52 o
  -2  15   2     7590.73     7126.45    175.92 o
  -1  15   2       13.74       15.84      4.10 o
   0  15   2     1606.83     1651.08     36.92 o
   1  15   2      329.28      318.55     13.34 o
   2  15   2      633.98      616.75     22.61 o
   3  15   2      609.81      630.55     14.33 o
   4  15   2        5.42       27.93      7.83 o
   5  15   2     1347.92     1400.12     33.04 o
   6  15   2      210.99      218.77     26.32 o
  -6  16   2      697.48      740.20     42.77 o
  -5  16   2       51.31       71.16     11.05 o
  -4  16   2     1041.16     1058.58     42.86 o
  -3  16   2        2.40       20.47      5.66 o
  -2  16   2     1653.86     1549.58     76.49 o
  -1  16   2        5.58        4.93      4.57 o
   0  16   2      909.34      950.52     27.45 o
   1  16   2      303.84      283.86     11.53 o
   2  16   2      938.48      909.23     22.92 o
   3  16   2      249.91      277.11      9.49 o
   4  16   2      238.68      232.51     12.41 o
   5  16   2        0.96       -2.46      5.66 o
   6  16   2      361.37      385.30     33.72 o
  -5  17   2      260.52      296.48     19.16 o
  -4  17   2        3.54       28.97      6.61 o
  -3  17   2      478.45      537.17     19.31 o
  -2  17   2       63.92       82.26     11.93 o
  -1  17   2      567.06      504.20     18.17 o
   0  17   2        8.31       15.43      6.09 o
   1  17   2      636.97      553.73     19.57 o
   2  17   2      243.44      245.34     11.48 o
   3  17   2       70.48      108.09      9.06 o
   4  17   2      111.23      124.68      9.92 o
   5  17   2      658.33      685.25     23.57 o
  -5  18   2        0.54        7.15      8.42 o
  -4  18   2      587.54      617.32     21.84 o
  -3  18   2        0.48        9.54      6.00 o
  -2  18   2       96.64       96.89      9.65 o
  -1  18   2       73.63       80.05      8.70 o
   0  18   2       19.55       33.72      8.42 o
   1  18   2       60.05       56.04      9.00 o
   2  18   2      367.84      365.78     19.33 o
   3  18   2      232.89      254.07     14.54 o
   4  18   2       65.02       74.84     16.45 o
   5  18   2       58.28       70.38     13.57 o
  -4  19   2       28.22       51.44      8.65 o
  -3  19   2      731.01      748.56     24.68 o
  -2  19   2        6.78        9.63      5.84 o
  -1  19   2      773.67      765.66     24.36 o
   0  19   2       39.53       42.58      7.90 o
   1  19   2     1211.63     1158.82     55.10 o
   2  19   2      149.87      161.02     14.54 o
   3  19   2       15.48      109.32     12.79 o
   4  19   2      116.54       96.23     18.09 o
  -4  20   2      171.23      176.93     15.48 o
  -3  20   2       58.95       71.93      9.98 o
  -2  20   2      154.24      129.90     11.71 o
  -1  20   2        0.05        2.47      5.70 o
   0  20   2      196.84      198.44     13.75 o
   2  20   2      173.16      166.01     12.64 o
   3  20   2        0.44       10.51      6.32 o
  -3  21   2      179.98      183.76     14.18 o
  -2  21   2        0.66        9.12      6.95 o
  -1  21   2       20.37       21.75      7.57 o
   0  21   2       14.25       12.47      6.80 o
   1  21   2      796.39      687.16     57.57 o
   2  21   2       16.43        8.17      6.80 o
   3  21   2      362.77      464.57     19.60 o
  -2  22   2      213.94      190.53     14.56 o
  -1  22   2       18.92       18.72      7.71 o
   0  22   2      424.15      446.84     19.60 o
   1  22   2       35.66       23.12      7.57 o
  -7   0   3       78.44       33.72      9.87 o
  -5   0   3      952.66      990.31     38.65 o
  -3   0   3     7409.75     7444.92    140.67 o
  -1   0   3    13532.58    12938.97    289.52 o
   1   0   3     2936.08     3045.39     72.94 o
   3   0   3     1438.19     1537.55     46.82 o
   5   0   3      143.64      129.78     12.32 o
   7   0   3     1071.34     1023.94     51.81 o
  -8   1   3     2186.48     1048.61     53.46 o
  -7   1   3      136.22      201.79     15.40 o
  -6   1   3     4166.50     4163.16     74.98 o
  -5   1   3        7.15       24.15      3.44 o
  -4   1   3     7979.49     7755.74    114.37 o
  -3   1   3       51.55       69.26      4.11 o
  -2   1   3       81.43       44.27      3.41 o
  -1   1   3       44.85       51.33      3.20 o
   0   1   3     2204.38     2322.59     37.06 o
   1   1   3       11.14       14.46      1.45 o
   2   1   3    13053.35    12583.76    220.96 o
   3   1   3      651.89      639.88     14.07 o
   4   1   3     3738.08     3865.08     69.96 o
   5   1   3      110.13      109.86      6.87 o
   6   1   3     2839.24     2892.27     81.94 o
   7   1   3        3.41       99.50     13.57 o
   8   1   3      117.03      129.29     16.45 o
  -8   2   3       85.16       84.76     11.91 o
  -7   2   3       57.82       73.52     10.16 o
  -6   2   3      712.42      751.93     25.94 o
  -5   2   3     1877.34     1810.52     31.29 o
  -4   2   3     5008.94     5121.60     71.56 o
  -3   2   3     4683.08     4753.31     56.89 o
  -2   2   3     8901.04     8623.24    114.73 o
  -1   2   3     8993.59     8823.35    166.02 o
   0   2   3      837.69      940.70     18.04 o
   1   2   3     2045.57     2018.87     29.06 o
   2   2   3     1874.73     1891.39     24.75 o
   3   2   3     1689.15     1783.63     28.99 o
   4   2   3       17.10       31.17      6.08 o
   5   2   3      122.19      132.44      7.50 o
   6   2   3      438.01      447.45     17.99 o
   7   2   3      601.74      616.16     25.87 o
   8   2   3      303.46      290.93     24.67 o
  -8   3   3       31.05       63.32     10.75 o
  -7   3   3       58.25      124.63     12.79 o
  -6   3   3      191.41      197.94      8.72 o
  -5   3   3        0.00       39.05      4.02 o
  -4   3   3      150.85      130.76      7.82 o
  -3   3   3      973.93     1045.53     15.51 o
  -2   3   3       40.48       35.32      3.64 o
  -1   3   3     2725.05     2839.56     52.06 o
   0   3   3      248.00      296.03      6.06 o
   1   3   3       72.08       83.00      3.50 o
   2   3   3     4849.73     4758.64     73.91 o
   3   3   3      405.03      433.24     12.81 o
   4   3   3      183.74      161.49      5.42 o
   5   3   3      218.96      199.50      8.77 o
   6   3   3      422.18      378.46     16.34 o
   7   3   3       33.09       84.78     11.05 o
   8   3   3      265.66      260.47     19.77 o
  -8   4   3       34.36       51.43      9.89 o
  -7   4   3      138.14      150.36     13.66 o
  -6   4   3        2.81       -0.41      3.29 o
  -5   4   3     1934.22     1861.27     32.21 o
  -4   4   3      113.65      193.40     13.55 o
  -3   4   3      471.41      412.68     13.55 o
  -2   4   3      723.83      647.97     10.66 o
  -1   4   3     4367.18     4296.22     66.60 o
   0   4   3      293.27      319.89      6.14 o
   1   4   3     2095.58     1957.16     28.93 o
   2   4   3     3262.64     3397.72     47.33 o
   3   4   3      846.14      940.56     23.40 o
   4   4   3       71.03       88.86      5.61 o
   5   4   3      445.82      427.83     18.56 o
   6   4   3       49.99       89.33     11.21 o
   7   4   3      249.14      294.14     17.42 o
   8   4   3       26.85       27.14     13.16 o
  -8   5   3      351.22      348.30     20.35 o
  -7   5   3      144.15      129.99     13.08 o
  -6   5   3      133.98      163.40     12.11 o
  -5   5   3        4.57       10.70      3.10 o
  -4   5   3     1839.16     1814.08     30.84 o
  -3   5   3     1695.20     1783.62     25.97 o
  -2   5   3     3336.62     3322.97     47.83 o
  -1   5   3     2766.30     2778.49     43.66 o
   0   5   3      172.17      140.20      4.61 o
   1   5   3     1749.07     1906.34     25.87 o
   2   5   3     1496.14     1509.99     29.67 o
   3   5   3      555.30      583.04      9.48 o
   4   5   3      879.71      901.42     21.89 o
   5   5   3       89.59      111.54     10.72 o
   6   5   3      850.06      796.11     25.91 o
   7   5   3        8.06       22.21      9.87 o
   8   5   3      382.14      322.40     27.96 o
  -8   6   3       48.90       67.31     11.59 o
  -7   6   3      776.66      737.91     29.08 o
  -6   6   3        0.28       16.86      4.11 o
  -5   6   3      893.97      862.73     17.78 o
  -4   6   3      985.15      965.96     17.37 o
  -3   6   3      506.23      500.14      9.45 o
  -2   6   3     1175.00     1158.99     18.45 o
  -1   6   3     8668.81     8958.54    203.42 o
   0   6   3     3342.90     3926.04     61.15 o
   1   6   3    13896.14    13580.55    186.48 o
   2   6   3      146.37      151.55      5.30 o
   3   6   3     7875.34     8394.82    154.05 o
   4   6   3       62.69      106.56      5.34 o
   5   6   3     2445.59     2462.13     47.00 o
   6   6   3       35.81       71.29     13.57 o
   7   6   3      464.24      459.88     22.08 o
   8   6   3       58.36       67.56     12.05 o
  -8   7   3      157.91      180.75     16.83 o
  -7   7   3       58.55      124.41     12.75 o
  -6   7   3      724.16      713.53     21.29 o
  -5   7   3       33.76       55.25      4.96 o
  -4   7   3     1140.58     1097.56     21.73 o
  -3   7   3     1502.25     1737.48     29.64 o
  -2   7   3     4024.38     3790.50     54.42 o
  -1   7   3     8891.26     9577.85    225.62 o
   0   7   3     3707.48     3849.82     60.41 o
   1   7   3     1489.30     1708.24     28.84 o
   2   7   3      151.06      137.21      4.49 o
   3   7   3       22.29       49.36      4.32 o
   4   7   3      518.82      526.35     13.65 o
   5   7   3       11.23       13.49      5.08 o
   6   7   3      470.07      449.56     20.33 o
   7   7   3       91.00      176.28     15.09 o
   8   7   3      203.80      172.71     23.85 o
  -8   8   3        1.63        8.58      8.08 o
  -7   8   3      810.62      868.80     41.12 o
  -6   8   3        0.56       38.31      8.06 o
  -5   8   3      732.65      719.67     17.46 o
  -4   8   3       45.96       52.32     11.51 o
  -3   8   3     1316.92     1455.34     45.60 o
  -2   8   3     1896.37     1890.93     28.96 o
  -1   8   3      100.39      176.71      5.58 o
   0   8   3      738.64      918.47     17.24 o
   1   8   3     1001.29     1255.00     22.37 o
   2   8   3       20.50       32.30      2.42 o
   3   8   3      316.34      267.13     17.67 o
   4   8   3       94.71      129.57      6.31 o
   5   8   3      624.18      597.21     19.03 o
   6   8   3       38.52       57.56      8.89 o
   7   8   3      360.00      401.35     31.25 o
  -8   9   3      115.04      141.69     15.09 o
  -7   9   3       12.83      272.29     40.71 o
  -6   9   3      971.45      977.35     26.89 o
  -5   9   3        2.33        3.49      3.58 o
  -4   9   3      307.28      305.42      9.45 o
  -3   9   3      164.52      269.40      9.39 o
  -2   9   3     4059.47     3980.61     57.49 o
  -1   9   3     2579.37     2510.54     40.88 o
   0   9   3    10270.04    10953.20    166.36 o
   1   9   3     2308.09     2405.43     39.87 o
   2   9   3      973.51      954.15     15.55 o
   3   9   3      689.44      730.86     13.96 o
   4   9   3      713.89      698.45     16.90 o
   5   9   3       21.99       27.11      8.08 o
   6   9   3      169.20      194.10     23.03 o
   7   9   3      259.55      315.82     27.96 o
  -8  10   3       14.05       17.47      8.42 o
  -7  10   3     1530.89     1477.90     47.68 o
  -6  10   3      120.14      160.11     10.90 o
  -5  10   3      926.90      873.62     20.65 o
  -4  10   3      337.21      370.07     13.41 o
  -3  10   3     1772.72     1732.13     27.73 o
  -2  10   3      112.47      115.77      5.38 o
  -1  10   3     1129.34     1087.20     19.85 o
   0  10   3       85.60       91.59      5.52 o
   1  10   3      890.82      828.95     17.69 o
   2  10   3      935.81      945.99     17.66 o
   3  10   3     1699.41     1625.17     30.37 o
   4  10   3        3.04       20.32      6.92 o
   5  10   3     1814.55     1769.27     54.63 o
   6  10   3      105.65      116.79     18.92 o
   7  10   3      153.39      188.34     24.67 o
  -7  11   3       40.80       62.22     10.47 o
  -6  11   3     2026.15     2047.30     48.09 o
  -5  11   3       12.08       18.98      4.50 o
  -4  11   3     1452.70     1432.62     29.71 o
  -3  11   3      115.93      165.18      8.89 o
  -2  11   3     3608.15     3546.82     57.24 o
  -1  11   3     2764.09     2663.76     39.55 o
   0  11   3     2240.57     2442.11     46.27 o
   1  11   3      960.14      905.04     18.16 o
   2  11   3     1031.30     1027.28     19.20 o
   3  11   3      163.13      182.96      7.34 o
   4  11   3     1980.56     1975.60     46.65 o
   5  11   3      263.37      284.11     17.67 o
   6  11   3      324.78      360.23     28.79 o
   7  11   3       87.54      131.59     21.38 o
  -7  12   3      313.49      291.97     26.32 o
  -6  12   3     1105.53     1081.56     29.72 o
  -5  12   3       94.51      115.81      8.08 o
  -4  12   3     2078.92     2042.76     40.20 o
  -3  12   3      169.06      205.16      7.52 o
  -2  12   3      807.67      743.86     15.65 o
  -1  12   3     1652.84     1519.29     31.16 o
   0  12   3        6.11        5.45      2.39 o
   1  12   3     2479.28     2415.98     46.25 o
   2  12   3       61.06       71.59      5.38 o
   3  12   3      425.39      582.90     14.22 o
   4  12   3       38.51       57.06      8.02 o
   5  12   3     1268.74     1286.48     56.34 o
   6  12   3      712.55      686.74     41.12 o
   7  12   3      212.36      203.96     26.32 o
  -7  13   3       36.25       87.18     18.09 o
  -6  13   3       12.37       50.69      9.25 o
  -5  13   3       66.60       85.26      7.17 o
  -4  13   3      454.28      531.76     13.37 o
  -3  13   3      116.97      132.21      6.50 o
  -2  13   3     3023.75     2862.54     54.08 o
  -1  13   3       55.21       52.79      5.40 o
   0  13   3      988.08      939.22     22.00 o
   1  13   3     1019.91      936.17     21.92 o
   2  13   3      492.84      497.59     12.94 o
   3  13   3      161.67      190.84      8.41 o
   4  13   3      559.21      615.99     17.84 o
   5  13   3       98.99      140.39     14.99 o
   6  13   3        7.86        3.29     10.69 o
  -7  14   3      271.11      312.53     30.43 o
  -6  14   3        0.02        8.95      7.25 o
  -5  14   3      205.09      216.52     12.97 o
  -4  14   3        0.02       25.74      4.30 o
  -3  14   3      338.97      378.32     12.35 o
  -2  14   3      523.85      493.78     12.97 o
  -1  14   3      277.92      306.19     11.03 o
   0  14   3     1120.18     1090.72     28.00 o
   1  14   3     1112.40     1054.34     24.22 o
   2  14   3      211.86      198.04      9.69 o
   3  14   3      378.93      507.27     26.91 o
   4  14   3      166.08      173.25     10.37 o
   5  14   3     1064.99     1026.54     31.38 o
   6  14   3       45.92       34.54     13.16 o
  -6  15   3        8.86       30.32      9.00 o
  -5  15   3      192.60      211.83     16.57 o
  -4  15   3       76.87      103.91      9.65 o
  -3  15   3        1.44        0.84      4.70 o
  -2  15   3       14.54       21.60      4.32 o
  -1  15   3       70.78       73.21      6.59 o
   0  15   3      140.63      160.19      8.32 o
   1  15   3       11.46        7.87      4.22 o
   2  15   3       68.13       84.61      6.24 o
   3  15   3      168.49      182.31      8.15 o
   4  15   3      203.21      227.86     12.27 o
   5  15   3        3.99       21.73      7.79 o
   6  15   3       53.77       63.45     12.49 o
  -6  16   3      150.46      168.60     22.21 o
  -5  16   3      376.40      389.52     20.64 o
  -4  16   3     1336.47     1338.51     35.44 o
  -3  16   3     1580.58     1550.89     39.09 o
  -2  16   3     1345.37     1224.62     37.60 o
  -1  16   3      298.02      275.70     13.74 o
   0  16   3        1.24       -3.17      3.31 o
   1  16   3      977.07      945.39     23.46 o
   2  16   3       11.63        7.84      4.82 o
   3  16   3      421.33      479.92     21.09 o
   4  16   3        2.30       19.27      7.00 o
   5  16   3      389.13      364.09     21.49 o
  -5  17   3      197.25      219.22     18.03 o
  -4  17   3     1332.98     1393.05     36.87 o
  -3  17   3      113.25       99.49      9.81 o
  -2  17   3      761.46      732.11     23.09 o
  -1  17   3        0.10       -2.88      3.52 o
   0  17   3     1242.86     1255.96     29.55 o
   1  17   3       96.44       99.24      8.37 o
   2  17   3      929.23      846.06     22.35 o
   3  17   3       81.93      108.49      7.12 o
   4  17   3     1211.37     1133.29     32.27 o
   5  17   3       59.06       85.30     13.08 o
  -5  18   3       73.90       71.84     12.17 o
  -4  18   3       64.38       61.67      9.30 o
  -3  18   3     1020.59     1042.33     30.23 o
  -2  18   3        7.11       12.16      5.77 o
  -1  18   3      390.73      346.68     23.44 o
   0  18   3      467.35      470.11     15.98 o
   1  18   3     1261.07     1191.73     35.13 o
   2  18   3       25.71       21.34      6.81 o
   3  18   3      458.47      500.21     16.13 o
   4  18   3        4.10       18.89      7.21 o
  -4  19   3      473.23      458.88     19.15 o
  -3  19   3       11.69       26.32      7.02 o
  -2  19   3      284.17      283.11     16.10 o
  -1  19   3       13.54       11.93      8.82 o
   0  19   3      419.54      445.53     17.87 o
   1  19   3      299.85      319.67     15.00 o
   2  19   3      495.62      502.67     27.96 o
   3  19   3       42.90       46.77      8.31 o
   4  19   3      165.51      151.33     21.38 o
  -4  20   3      248.07      271.33     19.60 o
  -3  20   3      337.22      440.16     22.64 o
  -2  20   3       78.38       78.29      9.65 o
  -1  20   3        8.58       -0.21      4.51 o
   0  20   3      869.45      968.04     38.78 o
   1  20   3       50.00       39.01      7.75 o
   2  20   3      363.85      387.05     26.44 o
   3  20   3       20.42       27.30      7.57 o
  -3  21   3      559.21      591.04     24.94 o
  -2  21   3      395.04      400.45     18.98 o
  -1  21   3      701.24      791.20     33.31 o
   0  21   3      488.58      528.76     21.04 o
   1  21   3      246.41      247.36     15.80 o
   2  21   3      989.21      988.67     35.11 o
  -2  22   3       41.06       54.52      9.75 o
  -1  22   3      560.59      540.66     26.42 o
   0  22   3        1.67        1.06      6.32 o
   1  22   3     1290.69     1218.12     56.78 o
  -8   0   4       32.84        2.47      4.93 o
  -6   0   4     2575.23     2392.79     99.52 o
  -4   0   4      845.45     1002.90     26.80 o
  -2   0   4     6228.74     5705.35    108.55 o
   0   0   4     3189.13     3615.61     87.51 o
   2   0   4    15158.00    14442.29    379.61 o
   4   0   4     2679.95     2793.93    155.06 o
   6   0   4     1352.82     1375.94     61.68 o
   8   0   4      425.19      477.84     33.72 o
  -8   1   4      497.52      482.77     23.84 o
  -7   1   4       96.28      132.71     13.08 o
  -6   1   4      577.56      551.89     19.20 o
  -5   1   4     2285.44     2190.69     41.31 o
  -4   1   4      360.92      339.68      8.78 o
  -3   1   4      272.76      255.96     29.12 o
  -2   1   4      364.69      336.56      6.83 o
  -1   1   4       11.99       22.68      2.05 o
   0   1   4      349.21      369.27      7.70 o
   1   1   4     1692.09     1679.59     23.12 o
   2   1   4      205.78      256.37      5.59 o
   3   1   4     3605.14     3442.57     68.14 o
   4   1   4      119.03      173.91      7.09 o
   5   1   4      921.63      992.80     22.32 o
   6   1   4       78.37       77.08      8.84 o
   7   1   4      697.94      749.07     29.64 o
   8   1   4       11.48        8.73      9.05 o
  -8   2   4     2100.20     1944.58     60.48 o
  -7   2   4        1.33       28.18      7.83 o
  -6   2   4     1805.54     1820.46     36.53 o
  -5   2   4        3.44       41.49      4.60 o
  -4   2   4     3127.88     3130.58     49.67 o
  -3   2   4     1497.20     1590.96     24.06 o
  -2   2   4     2223.35     2130.45     33.06 o
  -1   2   4       17.85       15.64      2.02 o
   0   2   4      592.49      569.08     11.79 o
   1   2   4       67.76      103.64      2.82 o
   2   2   4     1280.19     1226.53     19.36 o
   3   2   4      114.42      116.41      4.56 o
   4   2   4      235.86      279.30      9.10 o
   5   2   4       34.75       40.93      4.99 o
   6   2   4        7.28       16.57      6.07 o
   7   2   4       30.93      109.25     16.86 o
   8   2   4       12.23        5.76      8.14 o
  -8   3   4       55.49       58.54     11.00 o
  -7   3   4      296.48      325.33     18.03 o
  -6   3   4      117.20      134.63     10.68 o
  -5   3   4     1287.87     1227.81     23.08 o
  -4   3   4      950.54      941.13     16.33 o
  -3   3   4     2598.59     2697.19     64.04 o
  -2   3   4      517.85      452.98      8.60 o
  -1   3   4     1551.59     1517.73     25.94 o
   0   3   4     7481.67     8104.42    143.44 o
   1   3   4      962.68     1153.56     16.24 o
   2   3   4     2095.33     2129.75     31.65 o
   3   3   4      178.13      166.12      4.69 o
   4   3   4       62.72       90.68      6.39 o
   5   3   4       62.36       61.85      5.71 o
   6   3   4        0.39       33.68      7.83 o
   7   3   4      231.01      243.91     16.75 o
   8   3   4        0.88        3.76     16.86 o
  -8   4   4       28.01       18.78      9.00 o
  -7   4   4        5.78      112.37     12.49 o
  -6   4   4       19.39       29.96      4.82 o
  -5   4   4      587.26      556.06     13.16 o
  -4   4   4      607.50      603.30     11.58 o
  -3   4   4      153.70      216.29      5.80 o
  -2   4   4       30.96       26.77      2.53 o
  -1   4   4     2032.30     2106.04     31.83 o
   0   4   4     1038.05     1194.63     20.00 o
   1   4   4      564.24      577.42      8.69 o
   2   4   4     5425.07     5314.94     95.20 o
   3   4   4       99.74      115.78      3.46 o
   4   4   4      542.88      586.29     15.32 o
   5   4   4       36.73       48.73      5.21 o
   6   4   4      989.31     1005.41     34.30 o
   7   4   4        4.20       96.97     11.83 o
   8   4   4       83.11       90.53     15.22 o
  -8   5   4        5.62        9.96     10.28 o
  -7   5   4      181.13      189.12     15.40 o
  -6   5   4      141.90      143.01      8.29 o
  -5   5   4      122.49      132.02      7.30 o
  -4   5   4        0.11       38.34      3.24 o
  -3   5   4      666.42      757.61     36.84 o
  -2   5   4      214.99      242.02      6.34 o
  -1   5   4     4244.20     4120.47     63.95 o
   0   5   4     8180.22     8956.34    161.90 o
   1   5   4      241.89      179.33      3.78 o
   2   5   4       62.13       56.07      3.13 o
   3   5   4      428.64      526.78     22.24 o
   4   5   4      179.10      190.74      9.70 o
   5   5   4        6.96        7.32      3.64 o
   6   5   4        0.35        4.82      9.05 o
   7   5   4       55.96       51.45      9.58 o
   8   5   4        4.13       11.60      8.30 o
  -8   6   4       69.59       85.97     12.49 o
  -7   6   4       65.81      108.45     12.75 o
  -6   6   4      426.74      428.72     13.14 o
  -5   6   4      746.67      760.10     17.24 o
  -4   6   4      870.64      834.35     15.70 o
  -3   6   4      841.39      914.55     15.67 o
  -2   6   4      630.01      565.48     12.19 o
  -1   6   4      415.41      468.52     16.27 o
   0   6   4      582.95      595.78     12.00 o
   1   6   4      271.15      300.13      5.99 o
   2   6   4      977.00      963.60     14.08 o
   3   6   4       16.96       50.01      3.12 o
   4   6   4     1048.65     1091.68     20.37 o
   5   6   4        0.78       24.49      5.07 o
   6   6   4      984.22      987.29     33.93 o
   7   6   4     1008.60      973.29     35.42 o
  -8   7   4        9.26       20.51      8.67 o
  -7   7   4      242.16      258.71     17.33 o
  -6   7   4       22.59       37.80      5.13 o
  -5   7   4      709.44      694.17     16.21 o
  -4   7   4      178.17      211.17      8.00 o
  -3   7   4      460.25      493.39     10.69 o
  -2   7   4     1011.71      907.84     17.04 o
  -1   7   4     2342.69     2146.05     32.13 o
   0   7   4     1127.41     1306.34     23.19 o
   1   7   4     1731.52     1544.10     24.27 o
   2   7   4      227.68      227.10      5.05 o
   3   7   4      301.82      364.43     30.75 o
   4   7   4        5.93        5.06      3.57 o
   5   7   4      539.46      540.09     17.82 o
   6   7   4       10.18       14.30      6.99 o
   7   7   4      283.24      296.08     29.61 o
  -8   8   4      578.45      533.94     49.35 o
  -7   8   4       20.10      155.99     14.24 o
  -6   8   4     1238.21     1177.02     26.40 o
  -5   8   4        7.70       17.13      4.08 o
  -4   8   4      223.90      219.05      7.06 o
  -3   8   4        0.64        6.81      3.07 o
  -2   8   4     1014.95     1026.14     19.07 o
  -1   8   4       95.13       96.08      3.95 o
   0   8   4     1271.20     1313.33     23.50 o
   1   8   4      296.78      308.18      7.44 o
   2   8   4      754.64      713.78     12.24 o
   3   8   4      458.19      461.94      9.86 o
   4   8   4     1457.85     1484.11     30.34 o
   5   8   4      128.82      163.73     10.39 o
   6   8   4      139.96      146.39     19.74 o
   7   8   4     1087.24     1066.70     55.93 o
  -8   9   4        2.26       11.34      8.42 o
  -7   9   4      145.46      156.49     18.50 o
  -6   9   4       64.82      101.25      8.99 o
  -5   9   4      888.62      839.97     20.04 o
  -4   9   4      210.59      211.18     11.86 o
  -3   9   4     1034.15      987.18     19.17 o
  -2   9   4      162.17      148.96      5.78 o
  -1   9   4     2198.07     2064.46     31.53 o
   0   9   4      149.25      200.11      6.77 o
   1   9   4     2029.52     1907.10     29.87 o
   2   9   4        3.72        5.98      2.34 o
   3   9   4      285.50      312.18      8.39 o
   4   9   4        0.02        5.65      4.54 o
   5   9   4     1541.97     1458.51     46.79 o
   6   9   4        8.04       11.51     10.69 o
   7   9   4      348.00      352.83     29.61 o
  -8  10   4      917.92      838.00     52.64 o
  -7  10   4       49.00       82.61     11.33 o
  -6  10   4     1601.30     1592.06     33.92 o
  -5  10   4       50.34       62.20      5.85 o
  -4  10   4      402.48      383.09     11.14 o
  -3  10   4      105.66      126.91      5.57 o
  -2  10   4      820.43      793.89     22.66 o
  -1  10   4      190.98      182.25      5.46 o
   0  10   4     1428.52     1376.86     28.79 o
   1  10   4       29.99       38.00      3.57 o
   2  10   4       56.49       55.46      4.18 o
   3  10   4      177.92      184.54      7.13 o
   4  10   4      665.90      640.89     19.81 o
   5  10   4       45.28       40.42      9.25 o
   6  10   4       74.81       67.44     15.63 o
   7  10   4      360.20      359.41     31.25 o
  -7  11   4      260.10      270.89     19.16 o
  -6  11   4       58.63       77.16      7.17 o
  -5  11   4       89.21       87.59      6.97 o
  -4  11   4      521.87      576.97     15.39 o
  -3  11   4      304.04      376.36      9.41 o
  -2  11   4      519.85      525.23     12.93 o
  -1  11   4     1933.69     1880.97     29.59 o
   0  11   4      266.79      267.42      8.69 o
   1  11   4     3590.85     3409.42     55.75 o
   2  11   4       83.50       93.51      5.52 o
   3  11   4     1992.79     2068.19     37.97 o
   4  11   4       15.01       48.96     10.69 o
   5  11   4     1434.51     1457.27     68.26 o
   6  11   4       25.53       45.23     13.98 o
   7  11   4      205.64      234.40     27.96 o
  -7  12   4       13.26       60.42      8.83 o
  -6  12   4       18.75       66.02      6.88 o
  -5  12   4      135.36      144.19      8.78 o
  -4  12   4      607.44      632.30     16.62 o
  -3  12   4      273.06      315.78      8.77 o
  -2  12   4     1328.13     1233.80     25.23 o
  -1  12   4      121.28      128.43      6.86 o
   0  12   4     3092.07     3210.86     53.41 o
   1  12   4       20.77       25.17      3.87 o
   2  12   4      165.32      143.62      6.83 o
   3  12   4      134.86      158.69      7.74 o
   4  12   4     1063.88      954.13     23.66 o
   5  12   4        2.26        8.32      7.45 o
   6  12   4     1035.81      982.81     53.46 o
  -7  13   4     1332.95     1287.19     68.67 o
  -6  13   4        0.14       37.90      7.27 o
  -5  13   4      196.56      195.65     10.01 o
  -4  13   4      221.27      206.43     17.27 o
  -3  13   4      504.41      568.31     14.21 o
  -2  13   4      326.44      279.49      9.41 o
  -1  13   4      703.83      677.25     15.66 o
   0  13   4        1.99        1.05      3.17 o
   1  13   4      826.76      789.98     17.46 o
   2  13   4       30.80       47.56      4.95 o
   3  13   4      437.24      499.70     13.38 o
   4  13   4      120.47      133.74      9.34 o
   5  13   4      145.38      154.22     12.71 o
   6  13   4        6.33       17.27     12.34 o
  -7  14   4       11.88       28.79     13.16 o
  -6  14   4     2765.11     2676.08     75.60 o
  -5  14   4       63.43       80.62      7.32 o
  -4  14   4     3736.74     3806.33     81.34 o
  -3  14   4      109.00      125.77      7.44 o
  -2  14   4     1384.87     1336.81     26.18 o
  -1  14   4      122.79      123.85      7.19 o
   0  14   4      633.06      754.47     19.44 o
   1  14   4       18.39       23.38      4.41 o
   2  14   4      173.31      125.33      7.36 o
   3  14   4      103.96      131.63      7.68 o
   4  14   4        5.26        7.68      5.11 o
   5  14   4       44.58       30.02     10.76 o
   6  14   4       12.86       14.43     12.34 o
  -6  15   4      660.21      612.72     38.65 o
  -5  15   4       35.70       50.18      9.89 o
  -4  15   4       20.09       35.49      6.80 o
  -3  15   4      458.63      512.65     15.28 o
  -2  15   4       10.56        8.87      4.07 o
  -1  15   4      388.10      336.13     10.75 o
   0  15   4       33.68       29.84      5.34 o
   1  15   4     1318.96     1211.42     24.83 o
   2  15   4        1.51       -3.70      4.01 o
   3  15   4      489.79      513.36     14.36 o
   4  15   4      414.38      454.81     16.00 o
   5  15   4      449.74      424.97     19.34 o
   6  15   4      102.79       60.86     17.27 o
  -6  16   4       66.14       78.95     18.09 o
  -5  16   4        9.50        9.05      8.14 o
  -4  16   4        5.22       15.71      5.97 o
  -3  16   4      556.28      584.99     21.46 o
  -2  16   4      555.74      528.69     17.34 o
  -1  16   4       51.77       40.90      5.19 o
   0  16   4     1275.45     1265.20     29.17 o
   1  16   4       25.29       31.65      5.06 o
   2  16   4     1150.12     1030.25     22.73 o
   3  16   4       56.92       59.36      6.28 o
   4  16   4     1967.64     1839.16     40.97 o
   5  16   4       14.91        7.83      9.00 o
  -5  17   4      317.57      323.99     19.48 o
  -4  17   4      307.67      370.34     21.38 o
  -3  17   4      455.65      440.69     17.56 o
  -2  17   4        4.32        9.80      5.14 o
  -1  17   4      117.66      107.21     10.45 o
   0  17   4       48.18       42.15      6.31 o
   1  17   4     2112.53     2005.85     37.73 o
   2  17   4        3.23        5.13      4.45 o
   3  17   4     1004.80     1058.93     23.81 o
   4  17   4        0.48       23.32      6.89 o
   5  17   4      578.59      575.07     27.91 o
  -5  18   4       57.32       78.09     12.49 o
  -4  18   4     1006.81      997.93     30.23 o
  -3  18   4      304.54      332.44     18.89 o
  -2  18   4     1514.71     1439.35     38.14 o
  -1  18   4      378.38      348.18     14.02 o
   0  18   4      662.85      632.54     30.51 o
   1  18   4        2.11        0.01      5.05 o
   2  18   4      223.15      239.70     12.52 o
   3  18   4       33.44       36.60      5.77 o
   4  18   4      312.79      331.13     14.33 o
  -4  19   4        4.56       16.38      7.93 o
  -3  19   4     1091.03     1060.72     44.00 o
  -2  19   4       19.22       23.25      6.80 o
  -1  19   4      129.65      125.03     17.57 o
   0  19   4       95.02      143.70     16.92 o
   1  19   4      491.79      488.32     18.81 o
   2  19   4      195.80      183.17     12.80 o
   3  19   4      558.30      605.68     21.68 o
   4  19   4       55.68       63.89      9.47 o
  -4  20   4      399.05      405.42     19.14 o
  -3  20   4       76.08       95.45     13.66 o
  -2  20   4      217.22      197.66     14.08 o
  -1  20   4       36.09       29.04      7.43 o
   0  20   4      690.03      742.26     37.31 o
   1  20   4      197.45      252.53     17.85 o
   2  20   4      960.15      848.42     26.87 o
   3  20   4       17.10       39.95     10.16 o
  -3  21   4     1455.63     1424.53     48.56 o
  -2  21   4      124.05      125.91     12.00 o
  -1  21   4      923.34      898.47     31.10 o
   0  21   4        0.18        7.68      6.61 o
   1  21   4      330.74      340.16     17.19 o
   2  21   4       24.71        6.34      6.76 o
  -1  22   4       93.64       79.45     10.42 o
   0  22   4      265.06      272.67     17.09 o
  -7   0   5     1277.29     1288.76     60.86 o
  -5   0   5     3014.49     3040.57     69.91 o
  -3   0   5     2893.04     2827.80     72.18 o
  -1   0   5     4688.97     4543.93     96.51 o
   1   0   5      180.88      185.05      6.40 o
   3   0   5     3371.13     3419.18     96.04 o
   5   0   5     1645.15     1549.25     44.06 o
   7   0   5      136.19      158.73     21.38 o
  -8   1   5       95.88       98.69     18.09 o
  -7   1   5        3.43      135.67     37.42 o
  -6   1   5       99.98      114.44      7.50 o
  -5   1   5      311.98      326.72     10.30 o
  -4   1   5      217.03      210.99      6.08 o
  -3   1   5       89.97      135.14      9.17 o
  -2   1   5     5201.19     5040.14     82.46 o
  -1   1   5      327.53      308.91      6.51 o
   0   1   5      586.80      690.80     14.32 o
   1   1   5     1030.53     1096.29     16.98 o
   2   1   5     8020.44     7594.82    118.21 o
   3   1   5      508.79      551.11     14.81 o
   4   1   5       56.80       70.09      5.46 o
   5   1   5      218.20      224.06     12.63 o
   6   1   5      209.53      207.61     15.40 o
   7   1   5       32.87      100.02     12.49 o
   8   1   5      123.66      129.11     23.85 o
  -8   2   5     1330.28     1177.09     47.29 o
  -7   2   5      411.82      411.95     18.78 o
  -6   2   5      146.26      156.89     14.30 o
  -5   2   5     1423.73     1335.43     27.84 o
  -4   2   5     1042.85     1009.94     18.75 o
  -3   2   5     3462.52     3390.62     61.96 o
  -2   2   5      676.78      628.10     24.62 o
  -1   2   5     6129.71     5870.66     82.33 o
   0   2   5     1020.15     1070.29     20.63 o
   1   2   5     1570.50     1510.01     21.45 o
   2   2   5     1725.95     1946.64     29.56 o
   3   2   5     2028.95     2068.50     44.04 o
   4   2   5      332.46      391.79     20.04 o
   5   2   5      910.02      909.01     21.25 o
   6   2   5      220.36      228.04     14.99 o
   7   2   5      406.81      439.14     22.10 o
   8   2   5       13.12       27.39      9.58 o
  -8   3   5     1606.00     1544.02     51.17 o
  -7   3   5      124.56      229.35     12.70 o
  -6   3   5     3249.45     3276.37     61.03 o
  -5   3   5      562.46      586.41     13.76 o
  -4   3   5     2749.26     2773.37     40.99 o
  -3   3   5      139.50      171.33      7.85 o
  -2   3   5     6844.40     6558.92    177.98 o
  -1   3   5      462.99      432.09      8.69 o
   0   3   5     1744.33     1909.24     31.27 o
   1   3   5     1000.57      943.06     14.22 o
   2   3   5     8718.78     8429.24    111.53 o
   3   3   5      913.20      848.29     16.79 o
   4   3   5     3498.68     3475.89     62.36 o
   5   3   5      106.64      126.49      7.74 o
   6   3   5     1336.07     1275.33     40.97 o
   7   3   5      153.01      238.20     23.44 o
  -8   4   5      231.25      232.76     18.61 o
  -7   4   5      197.97      264.39     13.23 o
  -6   4   5      211.03      212.85      9.63 o
  -5   4   5     1190.77     1162.11     22.57 o
  -4   4   5     1603.15     1610.88     25.55 o
  -3   4   5     2332.72     2339.61     34.74 o
  -2   4   5      610.73      578.73     11.62 o
  -1   4   5     1503.61     1402.65     24.80 o
   0   4   5      110.32       85.32      3.22 o
   1   4   5     3110.67     2983.39     39.72 o
   2   4   5        6.07       18.45      2.08 o
   3   4   5     2650.45     2508.11     47.02 o
   4   4   5      187.97      200.33      8.09 o
   5   4   5     1747.68     1611.66     50.33 o
   6   4   5       16.47       28.66      7.83 o
   7   4   5     2115.94     1964.09     59.59 o
  -8   5   5      465.06      424.16     22.38 o
  -7   5   5       63.96      133.66     11.14 o
  -6   5   5     1852.15     1734.19     35.65 o
  -5   5   5      123.94      157.27      7.56 o
  -4   5   5     3046.20     2965.56     45.84 o
  -3   5   5        0.45       33.58      6.40 o
  -2   5   5    14376.67    13498.63    182.81 o
  -1   5   5      626.17      625.81     11.70 o
   0   5   5    11297.33    12438.09    186.95 o
   1   5   5      909.21      904.41     13.99 o
   2   5   5     4571.58     4299.74     62.63 o
   3   5   5      138.12      197.54      9.79 o
   4   5   5     1505.50     1512.38     38.35 o
   5   5   5      168.65      189.57     11.93 o
   6   5   5      553.99      563.76     23.50 o
   7   5   5       63.34      231.71     23.03 o
  -8   6   5       28.45       40.23     10.16 o
  -7   6   5     1413.23     1341.31     35.24 o
  -6   6   5       81.63      103.61      7.48 o
  -5   6   5     5650.85     5553.28     91.55 o
  -4   6   5      814.54      876.72     17.65 o
  -3   6   5     6714.70     7247.38    105.31 o
  -2   6   5        0.79        0.16      1.83 o
  -1   6   5     6223.81     6312.46    101.88 o
   0   6   5      411.23      461.17      8.88 o
   1   6   5     5423.49     5417.70     67.68 o
   2   6   5       11.53       34.78      2.32 o
   3   6   5     2712.69     2738.24     41.90 o
   4   6   5      156.02      195.76     16.87 o
   5   6   5      847.31      833.52     23.81 o
   6   6   5       41.14       36.46     10.28 o
   7   6   5      166.45        0.82      5.76 o
  -8   7   5      134.38      157.71     15.67 o
  -7   7   5        1.61       56.72      7.69 o
  -6   7   5      457.70      456.50     15.33 o
  -5   7   5        9.09       17.96      3.95 o
  -4   7   5     1626.16     1594.89     33.96 o
  -3   7   5     3895.98     3968.90     59.67 o
  -2   7   5     2323.16     2242.08     37.32 o
  -1   7   5     3375.19     3636.01     57.75 o
   0   7   5     2878.56     3063.14     54.65 o
   1   7   5      194.78      258.27      5.44 o
   2   7   5     1243.57     1171.07     15.76 o
   3   7   5       46.44       40.43      3.25 o
   4   7   5      595.16      597.06     18.25 o
   5   7   5       36.11       44.11      6.84 o
   6   7   5     1004.96      913.73     48.52 o
   7   7   5      437.45      437.54     33.72 o
  -8   8   5        0.04        9.76      9.05 o
  -7   8   5      212.10      239.88     13.72 o
  -6   8   5      111.68      112.78      8.00 o
  -5   8   5       14.53       24.49      4.50 o
  -4   8   5      501.88      541.17     12.15 o
  -3   8   5      990.61     1174.39     20.81 o
  -2   8   5      104.90      135.15      6.11 o
  -1   8   5      601.18      457.00     17.57 o
   0   8   5       50.86       80.24      4.76 o
   1   8   5     1991.31     1795.21     28.24 o
   2   8   5       24.73       47.13      2.72 o
   3   8   5     1895.76     1888.61     26.15 o
   4   8   5      175.47      205.01     14.40 o
   5   8   5     1884.90     1795.00     55.24 o
   6   8   5       24.71       53.46     13.98 o
   7   8   5      225.37      269.76     29.61 o
  -8   9   5       88.86       91.00     13.16 o
  -7   9   5        8.37       30.33      6.95 o
  -6   9   5      427.46      433.23     14.08 o
  -5   9   5      109.39       99.29      6.97 o
  -4   9   5     1377.98     1357.65     24.11 o
  -3   9   5       95.95      126.74      5.72 o
  -2   9   5       27.55       30.26      3.02 o
  -1   9   5      223.32      253.25      9.94 o
   0   9   5      310.87      257.60      9.97 o
   1   9   5        9.09        4.86      2.47 o
   2   9   5      248.12      227.19      8.53 o
   3   9   5      147.17      180.86     11.52 o
   4   9   5      638.22      638.87     19.47 o
   5   9   5      402.71      383.65     20.59 o
   6   9   5      950.11     1010.78     52.64 o
   7   9   5      289.46      328.15     32.90 o
  -7  10   5      580.86      616.32     21.36 o
  -6  10   5        8.33       28.35      5.42 o
  -5  10   5      862.08      830.60     20.35 o
  -4  10   5       11.46       55.41     10.35 o
  -3  10   5      823.14      938.09     18.99 o
  -2  10   5      151.08      143.05      5.68 o
  -1  10   5     3580.83     3417.58     55.93 o
   0  10   5     1008.72     1089.00     21.72 o
   1  10   5     2963.20     2845.39     47.43 o
   2  10   5       66.97       62.56      4.14 o
   3  10   5      317.73      375.37     10.54 o
   4  10   5      105.17      126.81      8.32 o
   5  10   5       81.58      104.85     12.75 o
   6  10   5        2.94       18.09     12.34 o
   7  10   5       29.11       35.36     15.63 o
  -7  11   5       25.73       44.46      7.69 o
  -6  11   5      211.08      217.88     11.40 o
  -5  11   5       27.74       27.49      5.08 o
  -4  11   5      453.56      456.78     11.60 o
  -3  11   5       86.53      106.98      6.19 o
  -2  11   5      535.12      510.00     11.21 o
  -1  11   5      100.29      142.84      7.19 o
   0  11   5     2242.23     2405.42     41.19 o
   1  11   5      313.40      273.24      8.87 o
   2  11   5       12.56       18.12      3.80 o
   3  11   5      399.62      407.31     10.40 o
   4  11   5      345.29      374.75     11.27 o
   5  11   5       54.31       71.42      9.13 o
   6  11   5      160.11      185.87     23.85 o
  -7  12   5      355.47      381.33     19.06 o
  -6  12   5       32.12       51.78      8.55 o
  -5  12   5     1101.34     1100.19     25.69 o
  -4  12   5        8.99       16.45      9.05 o
  -3  12   5     1757.91     1743.55     28.93 o
  -2  12   5        0.06        1.63      3.06 o
  -1  12   5      993.62      917.11     19.27 o
   0  12   5       12.82       10.02      3.54 o
   1  12   5     2312.58     2164.43     38.08 o
   2  12   5      186.97      159.43      7.97 o
   3  12   5      753.39      761.00     16.24 o
   4  12   5       66.19       74.69      6.32 o
   5  12   5      647.96      643.34     23.51 o
   6  12   5       10.08       34.54     10.47 o
  -7  13   5       27.60       54.32      8.83 o
  -6  13   5     1949.43     1878.90     39.99 o
  -5  13   5       15.10       23.81      5.17 o
  -4  13   5      597.65      561.50     18.62 o
  -3  13   5      132.11      125.17      8.78 o
  -2  13   5      125.25      140.01      7.64 o
  -1  13   5       48.87       61.19      5.40 o
   0  13   5     1591.12     1795.64     32.97 o
   1  13   5        3.34        6.68      3.57 o
   2  13   5      362.50      340.35      9.63 o
   3  13   5       35.31       45.01      4.70 o
   4  13   5     2638.43     2509.22     45.20 o
   5  13   5        2.70        6.63      7.09 o
   6  13   5      961.43      899.64     36.62 o
  -6  14   5      214.52      258.19     18.89 o
  -5  14   5      105.82      114.17     10.26 o
  -4  14   5      487.32      518.51     22.21 o
  -3  14   5     1814.20     1825.93     38.27 o
  -2  14   5        1.31        1.17      3.49 o
  -1  14   5     1873.60     1770.34     32.97 o
   0  14   5      122.49      121.52      7.34 o
   1  14   5     1455.77     1371.76     27.17 o
   2  14   5        1.78       12.40      3.98 o
   3  14   5      104.51      141.63      8.22 o
   4  14   5      176.21      175.18     18.92 o
   5  14   5      128.60      146.09     13.14 o
   6  14   5        0.16        6.99      8.72 o
  -6  15   5     1790.66     1757.24     65.38 o
  -5  15   5      145.92      147.72     14.54 o
  -4  15   5     1953.85     1923.57     46.35 o
  -3  15   5        3.03       11.01      4.66 o
  -2  15   5      416.15      397.43     14.87 o
  -1  15   5       15.36       13.22      4.28 o
   0  15   5     1292.49     1288.14     26.08 o
   1  15   5      139.77      139.92      8.15 o
   2  15   5     1026.50      947.60     21.10 o
   3  15   5      122.79      133.21      9.22 o
   4  15   5     1567.75     1568.15     31.75 o
   5  15   5       40.98       35.94     10.75 o
  -6  16   5      411.62      436.69     22.97 o
  -5  16   5       17.71       19.52      9.46 o
  -4  16   5        5.89       16.97      8.22 o
  -3  16   5      669.73      674.65     19.25 o
  -2  16   5      164.97      154.69      8.80 o
  -1  16   5      932.73      876.63     20.05 o
   0  16   5       57.58       42.59      5.61 o
   1  16   5      371.33      367.50     12.15 o
   2  16   5      166.92      127.83      8.13 o
   3  16   5      151.30      173.31      9.70 o
   4  16   5      154.16      148.75     10.10 o
   5  16   5      125.00      118.91     15.12 o
  -5  17   5        8.71       13.16      8.42 o
  -4  17   5       88.85      108.57     13.38 o
  -3  17   5      141.58      155.25     15.17 o
  -2  17   5       86.74       85.37      8.48 o
  -1  17   5       32.16       27.09      5.34 o
   0  17   5      518.99      562.30     15.58 o
   1  17   5      103.16      109.51      7.89 o
   2  17   5      405.37      392.88     12.98 o
   3  17   5      102.29      111.77     10.26 o
   4  17   5      186.92      203.44     12.24 o
  -5  18   5      235.15      271.93     20.91 o
  -4  18   5      187.08      208.47     18.03 o
  -3  18   5      489.24      507.96     19.78 o
  -2  18   5       30.16       39.02      7.01 o
  -1  18   5      283.79      279.67     13.13 o
   0  18   5       34.44       28.35      5.93 o
   1  18   5      403.89      374.82     13.86 o
   2  18   5       36.01       31.02      6.32 o
   3  18   5      703.78      703.63     24.05 o
   4  18   5       19.75       39.85      7.28 o
  -4  19   5       29.86       36.90     10.42 o
  -3  19   5        3.96        7.92      6.61 o
  -2  19   5       25.36        8.85      5.74 o
  -1  19   5       13.36       21.42      6.89 o
   0  19   5        5.42        3.58      6.52 o
   1  19   5        6.81       11.11      6.00 o
   2  19   5        5.12       12.88      6.65 o
   3  19   5       52.25       64.95     13.95 o
  -3  20   5       24.28       17.89     10.32 o
  -2  20   5        7.92       13.42      7.27 o
  -1  20   5       27.45       47.51      8.59 o
   0  20   5        0.06       -0.24      4.08 o
   1  20   5      109.60      111.97     11.33 o
   2  20   5        1.62        0.18      7.99 o
   3  20   5      380.65      411.26     25.08 o
  -2  21   5      809.84      763.15     26.43 o
  -1  21   5      198.25      236.01     15.80 o
   0  21   5      328.57      374.02     22.83 o
   1  21   5      259.61      300.93     16.65 o
  -8   0   6       38.92        8.22     10.69 o
  -6   0   6      776.77      802.35     28.48 o
  -4   0   6     1063.42     1046.27     28.39 o
  -2   0   6     9534.12     9476.86    178.77 o
   0   0   6      204.59      326.72     12.49 o
   2   0   6       21.27       34.60      4.25 o
   4   0   6       51.54       47.54      7.71 o
   6   0   6      107.91      112.67     17.27 o
  -8   1   6      170.31      144.71     15.40 o
  -7   1   6      308.69      322.50     12.43 o
  -6   1   6       38.62       67.31      7.20 o
  -5   1   6        5.63       11.07      3.26 o
  -4   1   6     1302.62     1326.36     28.75 o
  -2   1   6     2817.34     2880.35     40.56 o
  -1   1   6       14.68       36.72      2.75 o
   0   1   6     7309.94     8594.10    135.12 o
   1   1   6      409.84      349.53      7.27 o
   2   1   6     4053.01     4607.72     61.74 o
   3   1   6     2047.04     2009.19     57.57 o
   4   1   6      805.19      833.08     19.24 o
   5   1   6      311.95      330.71     12.85 o
   6   1   6       63.01       76.88     10.16 o
   7   1   6        7.98       13.57      7.56 o
  -8   2   6      142.31      158.56     18.50 o
  -7   2   6       89.86      139.24     10.36 o
  -6   2   6      388.30      390.62     22.69 o
  -5   2   6      152.16      165.52      8.67 o
  -4   2   6      737.80      711.89     13.49 o
  -3   2   6       73.71       79.70      4.29 o
  -2   2   6     6794.77     6350.38     89.95 o
  -1   2   6     3091.53     3214.91     46.66 o
   0   2   6       57.96       91.59      5.32 o
   1   2   6      335.03      305.55      6.71 o
   2   2   6      365.11      375.79      7.73 o
   3   2   6       93.05      113.65      6.50 o
   4   2   6      211.62      246.96     11.16 o
   5   2   6      198.78      216.85     10.58 o
   6   2   6      195.71      198.25     15.12 o
   7   2   6        0.81       37.61      9.25 o
  -8   3   6      162.55      180.08     16.57 o
  -7   3   6      359.57      387.66     13.70 o
  -6   3   6      375.63      368.00     12.54 o
  -5   3   6      210.99      214.87      9.22 o
  -4   3   6       96.80      101.06      5.34 o
  -3   3   6       15.52       28.40      2.69 o
  -2   3   6        2.98       22.57      2.35 o
  -1   3   6     1046.70     1057.18     19.48 o
   0   3   6      285.29      294.12     10.68 o
   1   3   6     1979.78     1935.53     41.21 o
   2   3   6       71.17      103.94      3.46 o
   3   3   6      712.55      789.04     26.62 o
   4   3   6       31.28       49.24      5.09 o
   5   3   6      238.47      238.69     10.69 o
   6   3   6       19.20       30.42      8.08 o
   7   3   6      103.81      100.57     15.63 o
  -8   4   6      350.74      340.52     20.06 o
  -7   4   6      474.63      488.89     15.59 o
  -6   4   6      265.82      296.28     24.57 o
  -5   4   6        0.03       21.18      3.78 o
  -4   4   6      667.62      631.26     13.09 o
  -3   4   6      160.49      153.70      5.78 o
  -2   4   6     3631.38     3551.11     61.64 o
  -1   4   6       10.56       14.68      2.29 o
   0   4   6       10.05       12.81      2.55 o
   1   4   6      193.31      165.84      5.53 o
   2   4   6     2565.73     2467.48     34.03 o
   3   4   6       16.18       28.31      2.96 o
   4   4   6      763.46      762.23     21.77 o
   5   4   6      155.47      187.66     10.00 o
   6   4   6      636.88      613.31     25.51 o
   7   4   6      137.60      141.92     14.54 o
  -8   5   6      140.70      147.90     15.40 o
  -7   5   6      613.08      688.10     19.07 o
  -6   5   6       18.07       36.05      5.32 o
  -5   5   6     3040.45     2981.24     52.54 o
  -4   5   6      318.36      334.10     10.33 o
  -3   5   6     2003.97     1958.54     31.64 o
  -2   5   6      494.15      515.23     11.95 o
  -1   5   6     2202.47     2204.52     37.70 o
   0   5   6      365.30      423.35     14.59 o
   1   5   6     1415.88     1352.41     21.76 o
   2   5   6      767.59      712.25     11.60 o
   3   5   6     2045.75     2091.45     35.16 o
   4   5   6      126.62      130.50      8.92 o
   5   5   6     5012.64     4877.04    103.14 o
   6   5   6       29.34       61.11      9.84 o
   7   5   6     1938.57     2058.57     91.29 o
  -8   6   6      590.76      547.26     26.15 o
  -7   6   6        2.76       55.14      6.74 o
  -6   6   6      457.61      473.77     14.69 o
  -5   6   6        5.79       43.30      5.06 o
  -4   6   6       84.26       98.76      5.42 o
  -3   6   6      162.91      183.98      7.20 o
  -2   6   6      292.80      296.77      8.95 o
  -1   6   6       67.74       58.46      4.20 o
   0   6   6     1530.27     1576.95     29.86 o
   1   6   6        1.95        3.80      1.74 o
   2   6   6     2162.65     2060.02     25.89 o
   3   6   6     1234.27     1215.26     23.91 o
   4   6   6      130.07      128.82     18.87 o
   5   6   6       18.51       36.21      7.60 o
   6   6   6       50.67       32.90     11.51 o
   7   6   6       54.50       84.71     18.09 o
  -8   7   6       33.63       43.70     10.16 o
  -7   7   6       24.82       56.26     10.16 o
  -6   7   6       44.89       44.51      5.93 o
  -5   7   6      782.78      792.20     19.63 o
  -4   7   6     1112.09     1084.38     20.20 o
  -3   7   6     2485.27     2443.28     38.89 o
  -2   7   6       33.84       26.74      2.94 o
  -1   7   6     2224.63     2103.80     35.29 o
   0   7   6       75.18       76.19      3.41 o
   1   7   6     1406.15     1367.36     20.66 o
   2   7   6       27.08       39.12      2.50 o
   3   7   6      648.80      769.95     23.48 o
   4   7   6      485.03      481.51     14.45 o
   5   7   6      538.73      514.38     46.06 o
   6   7   6      368.91      346.25     27.96 o
   7   7   6      342.67       97.87     17.27 o
  -8   8   6       21.97       36.04     11.93 o
  -7   8   6        1.62       47.83      7.57 o
  -6   8   6      561.60      521.99     15.72 o
  -5   8   6        1.13       -0.37      3.58 o
  -4   8   6      403.26      402.21     10.42 o
  -3   8   6      192.54      218.37      9.01 o
  -2   8   6       13.32       11.99      3.43 o
  -1   8   6       86.95       95.23      4.25 o
   0   8   6     2070.54     2221.76     37.74 o
   1   8   6       83.85       96.82      4.78 o
   2   8   6      888.15      837.59     14.64 o
   3   8   6      714.74      775.86     22.67 o
   4   8   6     1104.66     1069.13     30.20 o
   5   8   6      155.58      150.61     20.97 o
   6   8   6      557.55      551.03     36.19 o
   7   8   6      142.45      118.43     20.56 o
  -8   9   6       34.44       47.29     10.47 o
  -7   9   6       23.92       68.51      8.70 o
  -6   9   6        0.10        4.97      4.30 o
  -5   9   6       35.59       41.50      5.44 o
  -4   9   6       30.23       47.95      7.31 o
  -3   9   6      262.46      245.18      8.41 o
  -2   9   6       95.33      108.99      6.14 o
  -1   9   6      197.96      155.20      8.31 o
   0   9   6      544.33      556.27     15.82 o
   1   9   6       74.15       72.98      5.01 o
   2   9   6        0.03       -1.97      2.30 o
   3   9   6      618.54      684.90     15.77 o
   4   9   6        3.47       10.84      6.75 o
   5   9   6     1414.57     1376.03     37.80 o
   6   9   6       35.85       50.99     14.80 o
   7   9   6      144.07      174.36     25.50 o
  -7  10   6      518.53      514.63     19.43 o
  -6  10   6      547.99      556.22     16.65 o
  -5  10   6       52.79       57.83      6.20 o
  -4  10   6      983.48      958.40     19.05 o
  -3  10   6        3.06       23.08      3.86 o
  -2  10   6       20.47       14.36      3.00 o
  -1  10   6      385.61      361.85     14.36 o
   0  10   6     1850.00     2006.41     35.25 o
   1  10   6        0.53        1.33      2.80 o
   2  10   6      488.26      457.55     10.86 o
   3  10   6      257.91      243.44      9.00 o
   4  10   6      794.93      763.58     24.79 o
   5  10   6      298.33      322.86     19.67 o
   6  10   6      433.80      388.10     22.10 o
  -7  11   6      207.47      222.66     14.40 o
  -6  11   6       46.78       48.09      6.45 o
  -5  11   6     1142.40     1092.07     25.59 o
  -4  11   6       20.47       33.72     14.80 o
  -3  11   6     1146.35     1301.22     40.12 o
  -2  11   6      146.15      159.16      8.75 o
  -1  11   6     1308.37     1267.31     27.81 o
   0  11   6      540.53      612.21     14.56 o
   1  11   6     1056.20      989.18     20.32 o
   2  11   6       26.35       30.75      3.93 o
   3  11   6      437.26      458.34     12.78 o
   4  11   6       54.31       79.78     17.27 o
   5  11   6      970.05      961.52     30.52 o
   6  11   6        9.65       14.17      9.00 o
  -7  12   6       88.13      106.64     11.76 o
  -6  12   6      249.19      245.91     12.11 o
  -5  12   6       88.83      103.58      8.10 o
  -4  12   6      724.92      717.38     22.16 o
  -3  12   6      433.07      408.77     16.48 o
  -2  12   6      173.95      175.11      9.31 o
  -1  12   6       48.22       27.79      4.90 o
   0  12   6     1900.24     1987.92     35.75 o
   1  12   6      417.32      375.59     11.05 o
   2  12   6     1083.22      989.55     19.01 o
   3  12   6      424.96      363.93     11.60 o
   4  12   6      628.06      653.55     23.20 o
   5  12   6      230.18      230.14     15.80 o
   6  12   6      328.97      356.98     22.08 o
  -7  13   6      422.89      458.25     18.67 o
  -6  13   6       18.93       25.50      7.12 o
  -5  13   6     1361.71     1347.61     35.44 o
  -4  13   6      568.34      605.23     20.09 o
  -3  13   6      804.71      870.60     26.81 o
  -2  13   6     1031.66      837.62     21.25 o
  -1  13   6     1450.96     1411.48     53.44 o
   0  13   6     1166.19      986.42     21.10 o
   1  13   6     1328.98     1338.35     26.53 o
   2  13   6     1182.96      977.28     20.99 o
   3  13   6      579.38      592.69     15.71 o
   4  13   6      286.86      333.69     16.65 o
   5  13   6      733.21      687.80     25.71 o
   6  13   6        5.58       17.93     10.16 o
  -6  14   6      102.13      125.84     11.33 o
  -5  14   6        1.52        9.19      6.14 o
  -4  14   6      497.44      525.74     18.65 o
  -3  14   6       65.67       76.50      6.41 o
  -2  14   6      236.86      272.81     12.35 o
  -1  14   6      131.27      133.15      7.90 o
   0  14   6     1224.28     1308.37     26.31 o
   1  14   6       32.88       50.04      5.45 o
   2  14   6      781.21      728.66     17.42 o
   3  14   6       57.80       61.28      6.26 o
   4  14   6     1092.19     1055.48     32.84 o
   5  14   6       46.28       42.46     11.00 o
  -6  15   6       95.34      100.80     15.22 o
  -5  15   6      424.15      433.63     17.67 o
  -4  15   6       11.52       19.47      6.00 o
  -3  15   6      738.84      722.05     19.08 o
  -2  15   6      499.92      409.41     14.67 o
  -1  15   6     1085.43     1045.15     22.70 o
   0  15   6     1676.11     1507.50     29.74 o
   1  15   6     1341.54     1309.68     26.83 o
   2  15   6      699.50      563.52     15.28 o
   3  15   6     1040.65     1041.04     23.51 o
   4  15   6      143.59      148.44     21.79 o
   5  15   6      185.89      201.55     19.19 o
  -6  16   6      205.74      212.61     18.31 o
  -5  16   6        0.52       10.98     13.16 o
  -4  16   6      865.66      824.92     25.72 o
  -3  16   6       13.71       20.61      5.19 o
  -2  16   6      569.10      558.13     17.18 o
  -1  16   6       24.46       35.78      5.40 o
   0  16   6     1197.80     1264.14     26.45 o
   1  16   6       71.94       66.88      6.65 o
   2  16   6       89.52      100.94      7.62 o
   3  16   6        0.08       25.31      6.73 o
   4  16   6      477.79      482.35     25.29 o
   5  16   6      142.76      138.15     16.57 o
  -5  17   6      218.58      223.66     18.89 o
  -4  17   6        1.28       29.61      8.72 o
  -3  17   6     1131.46     1220.15     30.26 o
  -2  17   6       22.88       21.85      5.78 o
  -1  17   6      502.88      478.21     14.93 o
   0  17   6       20.39       33.80      5.53 o
   1  17   6      332.33      297.09     11.67 o
   2  17   6       85.23       66.91      7.48 o
   3  17   6     1041.43     1029.83     33.18 o
   4  17   6       16.45       27.54     10.75 o
  -5  18   6       36.83       29.16     10.16 o
  -4  18   6      368.28      330.51     21.66 o
  -3  18   6       47.34       56.28      7.77 o
  -2  18   6      404.47      368.41     17.91 o
  -1  18   6      442.57      424.05     13.80 o
   0  18   6      963.88     1020.33     25.88 o
   1  18   6       56.98       44.85      6.74 o
   2  18   6      245.78      253.62     13.09 o
   3  18   6       21.20       20.49      8.16 o
   4  18   6      270.77      312.61     23.55 o
  -4  19   6      255.22      248.18     20.35 o
  -3  19   6      317.97      383.62     18.04 o
  -2  19   6      115.09      106.05     13.66 o
  -1  19   6      620.51      610.91     22.13 o
   0  19   6       76.02       82.97      9.78 o
   1  19   6      349.56      349.40     14.27 o
   2  19   6      125.29      119.72      9.99 o
   3  19   6      366.56      383.99     19.21 o
  -3  20   6       79.02      101.80     11.71 o
  -2  20   6      534.71      523.84     25.91 o
  -1  20   6      157.95      159.18     13.48 o
   0  20   6      118.75       99.56     10.71 o
   1  20   6       29.88       59.39      9.54 o
   2  20   6      341.28      307.34     17.38 o
  -2  21   6       79.76       68.79     18.50 o
  -1  21   6       71.66       55.98      9.40 o
   0  21   6        1.05       -1.88      6.65 o
   1  21   6        5.57       17.41      7.80 o
  -7   0   7       18.00       15.43      7.25 o
  -5   0   7      762.21      776.05     24.20 o
  -3   0   7     5444.03     5529.52    107.43 o
  -1   0   7     7263.18     7224.12    152.81 o
   1   0   7     2939.94     2766.76     90.47 o
   3   0   7       68.65       93.11     12.75 o
   5   0   7     1459.02     1392.71     44.19 o
   7   0   7      480.17      523.89     35.36 o
  -8   1   7      728.33      713.18     30.53 o
  -7   1   7       30.46       82.51      9.85 o
  -6   1   7     2431.13     2389.49     47.18 o
  -5   1   7       15.60       20.77      3.91 o
  -4   1   7      319.60      309.29     11.88 o
  -3   1   7        0.53       32.87      6.57 o
  -2   1   7     4764.83     4480.15     65.07 o
  -1   1   7        0.35        5.22      2.06 o
   0   1   7      277.73      205.79      6.28 o
   1   1   7      520.05      599.81     23.62 o
   2   1   7     2180.65     2050.23     41.63 o
   3   1   7       23.07       37.01      3.66 o
   4   1   7     2042.54     2095.36     43.96 o
   5   1   7       18.93       27.70      6.28 o
   6   1   7       55.41       70.05     10.16 o
   7   1   7       17.58       19.46     10.28 o
  -8   2   7      555.99      412.60     85.53 o
  -7   2   7      303.48      315.91     12.62 o
  -6   2   7        9.62       32.65      5.44 o
  -5   2   7      404.08      400.16     11.28 o
  -4   2   7        0.72        8.38      2.55 o
  -3   2   7     1943.13     1974.72     29.99 o
  -2   2   7       42.34       73.23      4.06 o
  -1   2   7     3025.23     2780.35     43.59 o
   0   2   7      223.04      296.69      7.46 o
   1   2   7     2794.45     2602.66     46.73 o
   2   2   7     1911.60     1991.70     28.60 o
   3   2   7     1234.73     1253.76     22.48 o
   4   2   7       13.96       38.87     20.97 o
   5   2   7     1229.88     1214.75     32.26 o
   6   2   7      134.44      126.62     13.08 o
   7   2   7      141.59      147.19     14.82 o
  -8   3   7      348.07      358.14     20.64 o
  -7   3   7      184.76      227.41     13.28 o
  -6   3   7      694.18      686.04     21.04 o
  -5   3   7       45.16       42.00      4.73 o
  -4   3   7      549.08      526.28     11.28 o
  -3   3   7        4.18       57.00      8.36 o
  -2   3   7     3429.62     3262.65     48.32 o
  -1   3   7      472.98      451.01     10.39 o
   0   3   7     1166.10     1341.73     26.07 o
   1   3   7      209.33      250.33      7.71 o
   2   3   7      761.83      786.74     12.33 o
   3   3   7        9.13       30.02      3.50 o
   4   3   7      834.20      806.02     21.16 o
   5   3   7        6.59       11.97      5.38 o
   6   3   7     1039.24      986.15     35.15 o
   7   3   7       32.42       30.33      9.25 o
  -8   4   7      105.36      134.62     14.54 o
  -7   4   7     1300.25     1226.49     28.74 o
  -6   4   7      108.05      135.28      8.62 o
  -5   4   7      506.70      529.45     16.12 o
  -4   4   7      712.89      738.94     16.60 o
  -3   4   7     1066.86     1172.40     43.06 o
  -2   4   7       73.47       78.99      4.27 o
  -1   4   7     1354.81     1320.86     22.06 o
   0   4   7     1564.18     1733.41     29.69 o
   1   4   7     1281.56     1276.54     22.87 o
   2   4   7      653.40      649.30     11.37 o
   3   4   7     1415.29     1511.71     28.01 o
   4   4   7       16.25       36.81      6.11 o
   5   4   7      114.43      127.29     10.03 o
   6   4   7        8.34       31.93      8.30 o
   7   4   7      195.86      194.10     25.50 o
  -8   5   7       21.39       22.18      9.00 o
  -7   5   7       43.86      198.86     19.71 o
  -6   5   7      488.25      499.09     15.31 o
  -5   5   7      213.30      234.34      9.42 o
  -4   5   7     1107.09     1079.71     20.02 o
  -3   5   7     1234.02     1229.01     40.32 o
  -2   5   7     1154.64     1062.31     19.58 o
  -1   5   7     1059.11     1033.25     18.08 o
   0   5   7     1500.76     1573.54     27.44 o
   1   5   7        9.24        2.80      2.36 o
   2   5   7     1506.88     1394.78     22.37 o
   3   5   7      339.57      311.10      9.34 o
   4   5   7      973.38      960.63     28.13 o
   5   5   7     1660.16     1541.68     39.15 o
   6   5   7     1514.17     1567.57     71.55 o
   7   5   7       52.20      146.39     23.03 o
  -8   6   7       11.94       22.81      9.46 o
  -7   6   7      279.96      288.09     12.52 o
  -6   6   7        3.55       20.69      5.03 o
  -5   6   7      182.27      180.46      9.13 o
  -4   6   7      113.99      152.12      6.65 o
  -3   6   7      415.07      383.26     29.61 o
  -2   6   7       31.38       52.19      3.79 o
  -1   6   7     1550.56     1376.36     35.65 o
   0   6   7      301.21      328.91     11.29 o
   1   6   7     4087.92     3759.15     60.03 o
   2   6   7      781.75      722.41     12.43 o
   3   6   7     4194.12     4473.28     71.63 o
   4   6   7      434.44      445.32     22.59 o
   5   6   7     3517.72     3484.68     96.80 o
   6   6   7      310.36      335.56     27.96 o
   7   6   7     1540.07     1350.45     68.26 o
  -8   7   7      164.04      185.35     17.68 o
  -7   7   7      907.70      851.92     22.49 o
  -6   7   7      490.57      522.04     15.93 o
  -5   7   7      206.86      260.32     10.80 o
  -4   7   7     1569.62     1537.88     26.96 o
  -3   7   7      504.05      448.21     12.01 o
  -2   7   7     1962.79     1888.68     30.97 o
  -1   7   7     1521.60     1405.43     23.79 o
   0   7   7     1236.13     1291.51     22.19 o
   1   7   7     2119.05     1995.40     33.56 o
   2   7   7      969.62      930.63     16.84 o
   3   7   7     2884.84     2832.78     47.84 o
   4   7   7      417.12      429.35     17.08 o
   5   7   7      111.27      100.79     14.62 o
   6   7   7      230.58        7.40      5.76 o
   7   7   7      163.82      190.81     25.50 o
  -8   8   7       58.00       67.02     13.16 o
  -7   8   7      336.96      369.61     13.97 o
  -6   8   7        8.03        5.03      4.24 o
  -5   8   7     2380.00     2347.80     46.36 o
  -4   8   7       51.54       67.84     10.28 o
  -3   8   7     1250.09     1374.63     24.25 o
  -2   8   7        6.75        6.86      2.72 o
  -1   8   7      704.61      737.51     14.30 o
   0   8   7       43.30       56.50      4.61 o
   1   8   7     1570.94     1642.44     27.18 o
   2   8   7      359.33      369.51      9.92 o
   3   8   7       79.48       79.66      6.02 o
   4   8   7        3.69       13.64      6.32 o
   5   8   7      227.88      241.68     15.26 o
   6   8   7       32.46       34.26     10.07 o
  -7   9   7      370.16      334.68     13.56 o
  -6   9   7      286.22      274.65     11.48 o
  -5   9   7     1207.48     1181.60     26.92 o
  -4   9   7     1696.01     1572.47     27.92 o
  -3   9   7      361.29      381.39     10.03 o
  -2   9   7     2249.52     2161.03     35.24 o
  -1   9   7      271.86      289.33     10.39 o
   0   9   7     1762.37     1920.33     35.13 o
   1   9   7      426.93      396.87     10.83 o
   2   9   7      752.96      734.51     14.80 o
   3   9   7      189.28      199.11      9.12 o
   4   9   7      321.11      312.95     16.38 o
   5   9   7      160.32      159.84     17.90 o
   6   9   7      134.34      168.19     19.74 o
  -7  10   7      104.35      126.67      9.75 o
  -6  10   7        0.79        2.24      4.50 o
  -5  10   7     1009.92      998.19     24.05 o
  -4  10   7      291.37      294.90     10.10 o
  -3  10   7      672.27      702.65     14.96 o
  -2  10   7      242.51      245.15      9.19 o
  -1  10   7      815.02      778.42     17.31 o
   0  10   7       62.17       73.62      5.46 o
   1  10   7     2587.25     2521.48     43.28 o
   2  10   7      235.41      227.25      7.71 o
   3  10   7     1689.28     1731.63     32.41 o
   4  10   7      100.88       90.70     24.76 o
   5  10   7     1428.72     1416.15     39.87 o
   6  10   7        5.10        1.75      9.46 o
  -7  11   7        3.24       39.55      8.32 o
  -6  11   7      422.02      410.42     14.46 o
  -5  11   7       83.82       97.62      7.70 o
  -4  11   7     1260.86     1194.16     25.06 o
  -3  11   7      250.28      286.71     10.31 o
  -2  11   7       99.16       96.83      7.45 o
  -1  11   7       79.70       73.56      5.86 o
   0  11   7     2265.96     2468.35     42.94 o
   1  11   7       38.44       36.42      4.52 o
   2  11   7     1607.71     1593.44     27.37 o
   3  11   7       73.87       85.11      6.47 o
   4  11   7      346.95      362.62     18.79 o
   5  11   7      403.68      357.02     18.48 o
   6  11   7      179.77      170.28     39.89 o
  -7  12   7      230.39      272.56     16.13 o
  -6  12   7        0.71       16.10      5.25 o
  -5  12   7      591.53      591.11     20.25 o
  -4  12   7       12.00       29.61     10.69 o
  -3  12   7     1124.75     1099.71     24.00 o
  -2  12   7      135.87      170.46     14.36 o
  -1  12   7      714.73      684.30     16.43 o
   0  12   7      494.34      504.56     13.56 o
   1  12   7       96.01      107.87      6.90 o
   2  12   7      629.37      551.89     14.12 o
   3  12   7      530.49      565.08     15.27 o
   4  12   7       41.45       43.23      8.17 o
   5  12   7      266.05      273.93     17.60 o
   6  12   7      203.00      207.60     19.75 o
  -7  13   7        0.04       46.06     15.63 o
  -6  13   7        5.38        7.54      6.14 o
  -5  13   7      170.89      211.01     13.45 o
  -4  13   7      367.88      388.53     16.13 o
  -3  13   7       10.27       28.35      5.29 o
  -2  13   7       27.64       43.55      5.21 o
  -1  13   7       37.47       39.05      4.94 o
   0  13   7     2936.31     2997.87     51.70 o
   1  13   7       96.73       88.05      8.64 o
   2  13   7     1652.22     1501.45     29.28 o
   3  13   7       14.57       27.33      5.10 o
   4  13   7      429.88      392.34     18.38 o
   5  13   7      133.84      130.72     15.67 o
  -6  14   7      169.83      189.18     13.75 o
  -5  14   7      781.70      736.23     26.72 o
  -4  14   7       16.55       30.23      6.89 o
  -3  14   7      421.67      420.54     14.67 o
  -2  14   7      278.25      249.20     10.21 o
  -1  14   7      189.00      189.46     10.81 o
   0  14   7      638.76      655.87     16.53 o
   1  14   7       52.14       52.23      5.68 o
   2  14   7       42.32       32.93      5.27 o
   3  14   7      700.03      727.66     18.65 o
   4  14   7       24.91       28.36      8.44 o
   5  14   7       96.74      101.98     15.40 o
  -6  15   7       81.70       90.49     14.93 o
  -5  15   7        5.21       18.11      8.73 o
  -4  15   7      452.21      469.49     18.29 o
  -3  15   7        0.82       10.59      6.17 o
  -2  15   7      374.41      353.48     12.04 o
  -1  15   7       79.21       71.03      7.60 o
   0  15   7     1088.06     1135.30     24.33 o
   1  15   7      322.53      286.88     10.96 o
   2  15   7      314.00      312.20     11.51 o
   3  15   7       70.52       77.06      8.04 o
   4  15   7      328.33      356.09     22.48 o
   5  15   7       32.29       30.43     11.05 o
  -5  16   7      812.76      807.17     32.85 o
  -3  16   7      638.53      628.29     19.25 o
  -2  16   7       76.75       76.95      8.10 o
  -1  16   7      594.02      518.97     17.08 o
   0  16   7      105.40      100.84      7.62 o
   1  16   7      208.67      201.14     10.38 o
   2  16   7       69.59       67.09      8.35 o
   3  16   7      297.04      336.06     15.74 o
   4  16   7       63.11       57.03     12.17 o
  -5  17   7        0.79        4.54      8.42 o
  -4  17   7      205.27      177.13     39.07 o
  -3  17   7        0.47        1.85      5.15 o
  -2  17   7      401.50      409.27     13.59 o
  -1  17   7      342.06      305.83     13.17 o
   0  17   7      582.21      683.90     18.17 o
   1  17   7      503.37      491.92     16.31 o
   2  17   7      536.00      542.04     17.12 o
   3  17   7        3.78        2.77      6.66 o
   4  17   7      559.12      536.75     50.17 o
  -4  18   7        0.02        5.86      6.35 o
  -3  18   7      526.11      649.59     24.28 o
  -2  18   7       64.29       65.66      7.33 o
  -1  18   7      968.34      937.47     24.56 o
   0  18   7        5.43        0.97      5.23 o
   1  18   7      200.08      207.55     11.91 o
   2  18   7        6.84        9.87      6.89 o
   3  18   7      293.92      352.02     17.54 o
  -3  19   7       24.33       18.92     19.74 o
  -2  19   7      401.60      365.70     17.56 o
  -1  19   7        2.45        2.58      6.45 o
   0  19   7      328.94      346.45     18.76 o
   1  19   7       64.01       57.88      7.93 o
   2  19   7      166.78      119.49     11.94 o
  -3  20   7      280.49      356.40     23.42 o
  -2  20   7       55.64       53.06      9.33 o
  -1  20   7      519.48      507.65     20.56 o
   0  20   7       34.57       22.34      7.75 o
   1  20   7       45.84       34.56      8.22 o
  -1  21   7      211.46      232.79     20.01 o
  -8   0   8       23.73       34.54     13.98 o
  -6   0   8       67.35       78.95     14.80 o
  -4   0   8      452.10      500.67     17.80 o
  -2   0   8     1201.78     1520.74     38.20 o
   0   0   8     1553.96     2174.04     49.23 o
   2   0   8       32.41       23.23      5.38 o
   4   0   8     1013.67      998.62     33.44 o
   6   0   8      461.02      482.77     32.08 o
  -8   1   8       42.57       32.32      9.58 o
  -7   1   8      733.29      680.06     19.59 o
  -6   1   8      132.25      152.22      9.44 o
  -5   1   8      274.48      289.81      9.79 o
  -4   1   8      252.61      281.14      8.96 o
  -3   1   8     1305.69     1371.62     30.86 o
  -2   1   8        1.06        0.82      2.12 o
  -1   1   8     4591.01     4468.58     68.04 o
   0   1   8      480.81      586.73     12.77 o
   1   1   8     2215.38     2019.69     40.89 o
   2   1   8      204.20      249.24      6.33 o
   3   1   8      398.77      412.78     11.60 o
   4   1   8       32.06       47.02      5.08 o
   5   1   8     1019.48      946.83     27.52 o
   6   1   8        7.44        6.88      7.25 o
   7   1   8        9.71       27.64      9.58 o
  -8   2   8      384.12      362.43     21.49 o
  -7   2   8       14.38       75.58      7.78 o
  -6   2   8     2233.90     2118.73     43.27 o
  -5   2   8        0.06        3.44      3.44 o
  -4   2   8     1595.41     1652.89     29.90 o
  -3   2   8      260.95      229.05      9.26 o
  -2   2   8     5431.68     5614.66     80.83 o
  -1   2   8      202.12      231.96      7.30 o
   0   2   8     3074.59     3816.48     62.21 o
   1   2   8      563.57      586.93     13.78 o
   2   2   8      790.65      774.23     13.06 o
   3   2   8      370.94      378.11     14.41 o
   4   2   8     1231.13     1189.00     24.29 o
   5   2   8       11.84       30.91      7.84 o
   6   2   8      490.16      475.22     22.66 o
   7   2   8        2.61       51.87     11.05 o
  -8   3   8       10.84       10.49     10.69 o
  -7   3   8      417.72      411.63     14.55 o
  -6   3   8       21.23       35.94      7.52 o
  -5   3   8      972.13      954.10     21.41 o
  -4   3   8       18.86      160.38     23.03 o
  -3   3   8     2450.91     2453.58     40.79 o
  -2   3   8      859.81      830.41     15.32 o
  -1   3   8     1216.24     1206.68     22.97 o
   0   3   8      362.33      426.00     11.22 o
   1   3   8     2842.15     2752.87     49.81 o
   2   3   8      321.70      313.81      7.22 o
   3   3   8      802.40     1003.07     20.78 o
   4   3   8        2.67       30.17      4.65 o
   5   3   8      918.08      881.99     26.02 o
   6   3   8      176.09      170.93     16.45 o
   7   3   8      268.37      260.77     20.06 o
  -8   4   8      424.36      458.39     44.41 o
  -7   4   8      383.85      403.39     16.77 o
  -6   4   8     1361.97     1296.40     33.71 o
  -5   4   8      159.59      168.36      8.86 o
  -4   4   8      460.44      464.81     11.42 o
  -3   4   8        9.90       17.68      3.45 o
  -2   4   8     3981.23     3747.19     54.36 o
  -1   4   8      190.58      194.72      6.11 o
   0   4   8     3398.06     3693.98     59.49 o
   1   4   8       34.03       46.92      4.01 o
   2   4   8     1314.05     1216.01     21.17 o
   3   4   8     1874.63     1848.77     33.66 o
   4   4   8     2374.66     2387.27     42.38 o
   5   4   8      649.22      631.44     19.88 o
   6   4   8      263.35      248.89     14.46 o
   7   4   8      117.17      189.98     25.50 o
  -8   5   8        3.17        2.43      6.45 o
  -7   5   8      162.36      159.93     10.58 o
  -6   5   8      449.38      432.07     14.38 o
  -5   5   8      268.55      247.60     16.77 o
  -4   5   8      320.76      350.08     17.55 o
  -3   5   8     1879.98     1844.24     51.95 o
  -2   5   8      683.98      653.16     12.76 o
  -1   5   8     1818.23     1673.48     27.70 o
   0   5   8     1070.12     1151.84     21.63 o
   1   5   8     3882.65     3808.10     61.29 o
   2   5   8        1.51        3.50      2.34 o
   3   5   8      445.99      549.00     27.55 o
   4   5   8      403.45      435.53     15.33 o
   5   5   8      115.95      140.45     12.06 o
   6   5   8      211.52      232.51     20.97 o
   7   5   8      111.65      163.67     24.67 o
  -8   6   8      335.01      394.16     18.17 o
  -7   6   8      123.95      179.29     10.97 o
  -6   6   8     1091.85     1065.29     25.69 o
  -5   6   8       32.00       33.44      5.21 o
  -4   6   8     1253.78     1213.24     22.47 o
  -3   6   8       22.31       65.39     18.52 o
  -2   6   8     1068.93     1021.38     20.68 o
  -1   6   8      200.26      207.59      9.43 o
   0   6   8     1137.03     1247.14     23.13 o
   1   6   8     1727.26     1701.15     44.03 o
   2   6   8     2059.80     2017.01     34.74 o
   3   6   8     1557.29     1453.72     74.41 o
   4   6   8     2011.91     1893.84     47.30 o
   5   6   8      480.43      483.11     24.35 o
   6   6   8      709.89      727.62     31.97 o
  -8   7   8        2.83        3.91      6.48 o
  -7   7   8      386.24      363.55     13.97 o
  -6   7   8      227.96      252.73     11.65 o
  -5   7   8     1093.45     1073.21     25.07 o
  -4   7   8      810.93      832.42     17.15 o
  -3   7   8     1948.68     1930.56     35.58 o
  -2   7   8       17.09       18.92      3.00 o
  -1   7   8     1175.60     1176.77     22.70 o
   0   7   8      574.72      605.98     14.70 o
   1   7   8      546.52      563.34     15.05 o
   2   7   8     1030.99     1011.81     20.47 o
   3   7   8      353.22      396.88     26.28 o
   4   7   8       48.58       54.76     10.65 o
   5   7   8      481.04      425.10     23.24 o
   6   7   8      636.19      631.31     29.06 o
  -7   8   8      375.23      404.59     15.00 o
  -6   8   8       13.58       13.36      4.93 o
  -5   8   8      147.81      162.91      9.85 o
  -4   8   8      849.96      834.97     17.33 o
  -3   8   8      276.85      338.45     12.46 o
  -2   8   8      688.00      683.30     14.28 o
  -1   8   8      830.70      783.11     15.13 o
   0   8   8     2264.61     2387.99     46.34 o
   1   8   8     3691.22     3490.74     78.82 o
   2   8   8     2102.30     2020.87     36.06 o
   3   8   8     2089.41     2078.03     51.50 o
   4   8   8        5.33       12.45      6.07 o
   5   8   8      301.86      321.28     17.52 o
   6   8   8       64.61       45.90     10.28 o
  -7   9   8      303.86      344.59     13.97 o
  -6   9   8        1.73        4.19      4.80 o
  -5   9   8     1519.47     1489.77     32.37 o
  -4   9   8      180.52      217.36      8.95 o
  -3   9   8     1028.45     1058.93     22.23 o
  -2   9   8      107.90      106.95      7.02 o
  -1   9   8       97.20       92.03      6.28 o
   0   9   8      614.79      620.79     17.45 o
   1   9   8       15.71       20.60      4.01 o
   2   9   8       12.15       18.43      4.12 o
   3   9   8     1163.58     1299.51     29.77 o
   4   9   8       53.40       51.09     11.07 o
   5   9   8     1362.80     1303.59     37.61 o
   6   9   8        0.22       12.38      9.84 o
  -7  10   8       92.53      103.64      9.13 o
  -6  10   8       33.87       35.63      6.32 o
  -5  10   8       42.01       59.86      9.62 o
  -4  10   8      803.52      807.92     19.04 o
  -3  10   8       40.91       60.60      5.82 o
  -2  10   8      287.17      286.71     10.08 o
  -1  10   8      202.67      196.60     14.36 o
   0  10   8      936.95      997.26     20.86 o
   1  10   8      268.87      251.18      9.09 o
   2  10   8      822.65      781.66     17.36 o
   3  10   8      859.76      856.58     21.27 o
   4  10   8       11.55       24.00      8.76 o
   5  10   8      170.76      184.08     14.54 o
   6  10   8      147.28      173.88     18.00 o
  -7  11   8      121.93      159.73     11.09 o
  -6  11   8       33.45       48.18      6.93 o
  -5  11   8      433.80      432.31     17.23 o
  -4  11   8        0.46       11.49      4.82 o
  -3  11   8      434.44      450.86     13.48 o
  -2  11   8       21.81       21.20      4.81 o
  -1  11   8      437.96      409.85     13.55 o
   0  11   8       22.67       22.79      4.39 o
   1  11   8     1147.47     1124.90     23.07 o
   2  11   8        4.40       13.81      3.96 o
   3  11   8     1253.75     1324.15     27.05 o
   4  11   8        0.17        7.63      6.69 o
   5  11   8      190.91      199.69     24.66 o
  -7  12   8       76.86      105.87     11.38 o
  -6  12   8        8.35        5.71      6.25 o
  -5  12   8       20.99       31.00      9.63 o
  -4  12   8      441.19      451.60     21.49 o
  -3  12   8       31.02       46.39      6.13 o
  -2  12   8      229.76      242.53     11.61 o
  -1  12   8       11.83       13.90      4.03 o
   0  12   8      390.46      467.87     13.16 o
   1  12   8        1.02        0.94      3.60 o
   2  12   8      522.54      541.53     14.46 o
   3  12   8       10.96       22.41      5.15 o
   4  12   8      534.67      529.39     22.08 o
   5  12   8       15.22       20.78     10.65 o
  -6  13   8       12.10        9.83      6.73 o
  -5  13   8      552.95      532.56     20.44 o
  -3  13   8      447.10      443.28     16.86 o
  -2  13   8      134.05      118.96      9.01 o
  -1  13   8      645.63      574.83     15.34 o
   0  13   8        7.18       11.15      4.23 o
   1  13   8     1678.96     1518.84     29.86 o
   2  13   8        0.37        5.78      4.21 o
   3  13   8     1253.39     1245.33     28.19 o
   4  13   8       56.33       62.23     13.57 o
   5  13   8       37.42       41.71     12.17 o
  -6  14   8      966.36      934.75     29.59 o
  -5  14   8        3.52        1.85      5.97 o
  -4  14   8     3903.74     3753.41    101.48 o
  -3  14   8      122.89      141.89     10.07 o
  -2  14   8     4307.89     3799.76     72.71 o
  -1  14   8        0.87        2.64      4.28 o
   0  14   8     3171.37     2933.68     51.53 o
   1  14   8        0.30        5.60      4.07 o
   2  14   8      983.83      865.31     23.28 o
   3  14   8      341.43      325.12     14.04 o
   4  14   8      500.45      469.26     25.01 o
   5  14   8        0.08       -3.61      9.00 o
  -6  15   8       50.34       55.21     11.46 o
  -5  15   8      176.06      197.92     14.25 o
  -4  15   8       18.12        9.77      8.64 o
  -3  15   8        7.89       76.53      9.03 o
  -2  15   8       39.26       34.74      6.62 o
  -1  15   8      240.63      244.40     11.02 o
   0  15   8      190.85      174.40      9.52 o
   1  15   8      324.09      302.79     11.43 o
   2  15   8      180.90      182.98     11.60 o
   3  15   8     1135.10     1171.11     32.76 o
   4  15   8       44.02       39.57     18.50 o
  -5  16   8        4.59       13.98      7.12 o
  -4  16   8      333.17      304.33     25.21 o
  -3  16   8      326.36      328.33     14.20 o
  -2  16   8       47.96       73.75      7.14 o
  -1  16   8       31.94       39.25      5.79 o
   0  16   8       79.63      124.44      8.62 o
   1  16   8       34.48       29.47      5.65 o
   2  16   8       83.94       99.30     10.26 o
   3  16   8      136.41      142.69     11.75 o
   4  16   8       17.04       46.88     18.92 o
  -5  17   8      114.21      105.84     20.97 o
  -4  17   8       16.46       19.64      7.52 o
  -3  17   8       48.01      112.04     14.00 o
  -2  17   8      140.77      133.52      9.14 o
  -1  17   8      958.30      947.62     25.64 o
   0  17   8       32.30       35.62      6.56 o
   1  17   8       94.15      100.29      8.88 o
   2  17   8      498.86      523.78     24.06 o
   3  17   8      471.43      461.17     19.24 o
  -4  18   8      311.60      294.11     22.38 o
  -3  18   8       14.42        7.63      6.61 o
  -2  18   8      165.96      162.40     11.02 o
  -1  18   8       53.82       37.41     10.33 o
   0  18   8      214.37      250.99     13.15 o
   1  18   8       47.63       61.56      7.79 o
   2  18   8      240.94      212.94     15.10 o
   3  18   8      158.06      169.34     13.66 o
  -3  19   8      463.46      487.61     32.90 o
  -2  19   8      118.12      128.03     12.33 o
  -1  19   8      644.22      533.72     45.37 o
   0  19   8      129.55      131.30     10.27 o
   1  19   8       14.36        9.02      5.98 o
   2  19   8        9.99       15.37      7.99 o
  -2  20   8      196.37      221.73     15.81 o
  -1  20   8      331.63      376.00     39.89 o
   0  20   8      502.84      541.19     21.68 o
   1  20   8        4.12        6.87      9.00 o
  -7   0   9      529.64      531.87     24.67 o
  -5   0   9      267.71      270.09     23.03 o
  -3   0   9      572.49      546.59     16.47 o
  -1   0   9      136.00      156.29      8.38 o
   1   0   9       94.03       89.50      8.30 o
   3   0   9       13.68       44.98      7.49 o
   5   0   9       64.00       73.55     13.98 o
  -8   1   9        3.88       -0.72      5.49 o
  -7   1   9       42.69      138.13      9.81 o
  -6   1   9      142.53      145.46      9.50 o
  -5   1   9       57.60       75.16      6.51 o
  -4   1   9      262.46      285.26      9.27 o
  -3   1   9        3.12       27.61      3.70 o
  -2   1   9       44.03       36.43      3.80 o
  -1   1   9      105.28      124.62      5.46 o
   0   1   9     2912.13     3083.81     48.48 o
   1   1   9       90.99      125.97      6.37 o
   2   1   9      140.48      117.01      5.17 o
   3   1   9      156.13      168.94     10.09 o
   4   1   9     1408.82     1369.99     27.61 o
   5   1   9       42.60       41.25      6.26 o
   6   1   9      488.48      499.09     17.25 o
  -8   2   9       92.81      111.14      9.86 o
  -7   2   9      312.05      305.32     13.34 o
  -6   2   9       30.39       81.98      7.48 o
  -5   2   9      633.77      613.11     16.07 o
  -4   2   9      474.94      476.26     13.19 o
  -3   2   9     1250.54     1294.64     24.06 o
  -2   2   9       46.01       55.79      4.13 o
  -1   2   9       89.11       88.88      5.09 o
   0   2   9      339.59      425.89     10.34 o
   1   2   9       81.50       69.30      5.08 o
   2   2   9      250.31      192.54      8.02 o
   3   2   9       32.50       69.81      6.14 o
   4   2   9     1217.23     1153.45     24.15 o
   5   2   9      992.79      926.36     23.49 o
   6   2   9       87.12      120.92      9.87 o
  -8   3   9      485.39      444.70     19.31 o
  -7   3   9        3.18       55.24      7.26 o
  -6   3   9      948.34      916.76     23.23 o
  -5   3   9       10.21       30.30      4.99 o
  -4   3   9      277.81      284.98      8.99 o
  -3   3   9       11.70       23.14      3.60 o
  -2   3   9      724.95      700.66     13.81 o
  -1   3   9       89.58      114.98      6.73 o
   0   3   9     2212.92     2452.45     83.21 o
   1   3   9      193.75      222.84     10.33 o
   2   3   9      989.75      985.60     20.05 o
   3   3   9        0.05       14.07      3.89 o
   4   3   9      223.37      235.09      9.95 o
   5   3   9        4.61       11.48      4.84 o
   6   3   9      171.81      149.05     12.46 o
  -8   4   9       33.76       19.82     11.81 o
  -7   4   9      611.52      582.23     18.19 o
  -6   4   9       44.61       53.40      6.78 o
  -5   4   9     1029.42      944.13     21.62 o
  -4   4   9       41.34       59.19      4.71 o
  -3   4   9     1204.42     1276.14     23.16 o
  -2   4   9     1021.01      975.88     17.58 o
  -1   4   9     1315.92     1301.83     23.07 o
   0   4   9       23.04       24.66      3.73 o
   1   4   9      381.42      410.04     10.60 o
   2   4   9       33.14       40.02      4.41 o
   3   4   9       32.03       75.93      5.87 o
   4   4   9        5.47       31.73      8.67 o
   5   4   9      671.13      646.17     19.38 o
   6   4   9       17.53       21.83     11.51 o
  -8   5   9      124.87      128.14     12.14 o
  -7   5   9       23.26       37.81      7.71 o
  -6   5   9      297.85      272.25     13.42 o
  -5   5   9        1.06        9.05      4.19 o
  -4   5   9     1212.17     1133.98     21.59 o
  -3   5   9      181.16      191.82      8.61 o
  -2   5   9     1871.82     1748.39     29.44 o
  -1   5   9      589.88      574.76     12.19 o
   0   5   9     1212.51     1252.88     29.89 o
   1   5   9      259.19      255.48      8.31 o
   2   5   9     2319.51     2216.21     38.96 o
   3   5   9     1587.99     1637.93     30.97 o
   4   5   9     1612.56     1520.33     41.98 o
   5   5   9      984.14      901.92     28.77 o
   6   5   9      269.61      317.77     21.42 o
  -8   6   9       12.89       29.34      8.32 o
  -7   6   9      125.26      227.58     12.52 o
  -6   6   9       24.08       37.21      6.09 o
  -5   6   9      624.09      614.10     17.35 o
  -4   6   9        0.90        8.54      3.56 o
  -3   6   9     3524.31     3724.67     63.61 o
  -2   6   9      325.39      284.44      8.58 o
  -1   6   9     8840.82     8151.60    119.19 o
   0   6   9       35.98       39.30      4.03 o
   1   6   9    10689.33    10320.81    158.65 o
   2   6   9       30.49       50.32      5.73 o
   3   6   9     3285.53     3161.11     72.12 o
   4   6   9      400.63      351.29     16.56 o
   5   6   9      741.16      707.40     24.95 o
   6   6   9       88.52       70.11     23.85 o
  -7   7   9      100.24      126.13     16.14 o
  -6   7   9      425.81      433.97     14.99 o
  -5   7   9        3.52        6.55      4.50 o
  -4   7   9     1067.20     1077.41     23.19 o
  -3   7   9       46.31       64.15     13.98 o
  -2   7   9      481.38      443.74     11.68 o
  -1   7   9      858.27      769.65     16.50 o
   0   7   9       22.75       34.29      5.03 o
   1   7   9     6024.08     5624.93    100.44 o
   2   7   9       16.06       28.79      6.16 o
   3   7   9     2567.22     3076.58     87.72 o
   4   7   9      201.78      177.87     13.35 o
   5   7   9      325.44      287.69     17.39 o
   6   7   9      370.42      384.28     23.82 o
  -7   8   9      343.20      429.13     15.71 o
  -6   8   9       22.21       34.94      7.00 o
  -5   8   9       12.50       10.01      4.74 o
  -4   8   9        0.80       41.51      6.83 o
  -3   8   9      117.64      128.84      6.68 o
  -2   8   9      538.49      541.84     12.45 o
  -1   8   9     1988.26     1942.01     45.63 o
   0   8   9        7.41        9.46      3.64 o
   1   8   9      503.42      489.61     14.50 o
   2   8   9      260.25      223.64     12.18 o
   3   8   9       47.65      338.02     29.61 o
   4   8   9       24.01       16.37      6.87 o
   5   8   9       12.62        9.34      6.33 o
   6   8   9        9.87        8.93      9.68 o
  -7   9   9        3.76       63.85      7.89 o
  -6   9   9      292.07      316.58     14.62 o
  -5   9   9       37.50       47.73      6.24 o
  -4   9   9      760.50      799.25     21.33 o
  -3   9   9       12.37       41.46      5.22 o
  -2   9   9      408.63      391.78     13.13 o
  -1   9   9      144.20      138.85      8.68 o
   0   9   9      222.53      213.16     10.04 o
   1   9   9     1206.52     1182.44     30.53 o
   2   9   9       55.53       60.26      7.96 o
   3   9   9     1274.75     1297.59     38.52 o
   4   9   9       20.60       27.25      7.80 o
   5   9   9      800.02      813.46     28.60 o
   6   9   9      303.94      281.92     22.97 o
  -7  10   9        3.91       31.43      9.50 o
  -6  10   9        0.15        1.89      4.80 o
  -5  10   9       23.51       22.93      5.49 o
  -4  10   9       21.82       64.86     19.60 o
  -3  10   9      357.18      463.82     19.82 o
  -2  10   9     1179.96     1096.30     25.87 o
  -1  10   9      427.88      416.84     13.80 o
   0  10   9       48.32       61.18      8.04 o
   1  10   9     1306.12     1211.92     27.92 o
   2  10   9        3.17        1.68      3.87 o
   3  10   9     1910.26     1871.16     48.48 o
   4  10   9        1.93       10.15      7.09 o
   5  10   9       71.05       64.55     10.76 o
  -7  11   9       14.89       29.17      8.52 o
  -6  11   9       15.30       17.74      6.92 o
  -5  11   9      130.47      143.83     11.87 o
  -4  11   9     1107.92     1147.14     38.96 o
  -3  11   9       71.70       70.18      7.15 o
  -2  11   9     1126.30     1121.89     26.70 o
  -1  11   9      141.35      126.59      8.78 o
   0  11   9      299.83      346.24     12.93 o
   1  11   9      496.98      475.43     18.52 o
   2  11   9     1044.99     1035.99     25.52 o
   3  11   9      146.04      146.47     29.25 o
   4  11   9      405.19      395.21     18.56 o
   5  11   9      237.61      276.39     22.38 o
  -6  12   9       40.11       38.29     11.72 o
  -5  12   9      528.34      498.44     19.31 o
  -4  12   9        1.80       15.00      5.92 o
  -3  12   9      364.87      365.78     31.87 o
  -2  12   9      126.28      117.88      8.76 o
  -1  12   9     1496.44     1351.92     36.85 o
   0  12   9       10.96        4.87      4.72 o
   1  12   9     1157.16     1093.52     23.51 o
   2  12   9       64.60       61.51      7.27 o
   3  12   9      811.34      941.06     38.26 o
   4  12   9       99.33      103.20     14.24 o
   5  12   9       74.42       65.77     30.43 o
  -6  13   9      396.78      396.46     18.51 o
  -5  13   9       11.71       15.81      6.92 o
  -4  13   9     1546.82     1446.48     38.30 o
  -3  13   9        0.12        9.87      4.89 o
  -2  13   9      975.44      948.07     24.53 o
  -1  13   9       25.65       26.09      5.81 o
   0  13   9      162.78      223.27     10.54 o
   1  13   9       60.79       62.43      6.31 o
   2  13   9     1018.26     1027.44     26.06 o
   3  13   9       80.72      102.71     15.21 o
   4  13   9       96.03      123.07     21.38 o
   5  13   9        7.62        3.29     13.16 o
  -6  14   9       28.87       44.70      8.80 o
  -5  14   9      863.94      902.77     28.79 o
  -4  14   9       48.77       62.68     11.05 o
  -3  14   9     1058.47     1072.04     31.43 o
  -2  14   9      212.64      188.74     11.58 o
  -1  14   9     1899.54     1738.26     38.36 o
   0  14   9        0.18        2.54      4.22 o
   1  14   9      572.31      525.34     14.99 o
   2  14   9       73.68       89.98      8.60 o
   3  14   9      942.51     1002.55     55.93 o
   4  14   9        0.18       -3.45      8.67 o
  -5  15   9       91.31       92.93     10.92 o
  -4  15   9      589.21      560.87     21.18 o
  -3  15   9       73.24       69.80     13.77 o
  -2  15   9      710.28      688.32     22.79 o
  -1  15   9       61.43       41.61      6.88 o
   0  15   9     1116.75     1148.19     25.31 o
   1  15   9        4.09        5.61      4.85 o
   2  15   9     1033.41      953.41     28.70 o
   3  15   9        1.21       16.45     14.80 o
   4  15   9       31.12       39.48     17.27 o
  -5  16   9      463.45      443.88     19.91 o
  -4  16   9      225.23      243.95     15.61 o
  -3  16   9      539.81      564.38     21.71 o
  -2  16   9        9.77        4.64      5.52 o
  -1  16   9      731.43      706.77     18.77 o
   0  16   9      105.07       99.73      8.83 o
   1  16   9      204.73      209.77     12.00 o
   2  16   9       10.95       23.96      7.58 o
   3  16   9      644.48      634.10     43.59 o
  -4  17   9       52.78       56.95      9.06 o
  -3  17   9       35.45       51.38      9.13 o
  -2  17   9      162.42      163.17     12.94 o
  -1  17   9        9.24        5.76      5.44 o
   0  17   9      505.81      599.20     18.91 o
   1  17   9       24.41       33.20      6.45 o
   2  17   9      331.50      338.76     16.95 o
   3  17   9        0.05      -12.34     13.98 o
  -3  18   9       74.06      112.52     27.14 o
  -2  18   9      187.43      213.10     15.02 o
  -1  18   9      464.98      448.51     16.55 o
   0  18   9        0.35        1.38      5.60 o
   1  18   9      458.90      507.40     20.77 o
   2  18   9        1.79       -6.38      6.38 o
  -2  19   9      211.58      194.15     14.84 o
  -1  19   9        0.17       -0.38      5.73 o
   0  19   9       83.28       71.65      8.71 o
   1  19   9        3.21        8.72      6.54 o
  -8   0  10        4.01        2.21      8.42 o
  -6   0  10      471.89      470.42     22.10 o
  -4   0  10     1895.00     1845.16    103.22 o
  -2   0  10     3733.45     3686.57     82.92 o
   0   0  10     2892.03     3303.90     73.54 o
   2   0  10       89.51      119.25     16.45 o
   4   0  10     1443.64     1474.44     49.35 o
   6   0  10      514.28      520.39     25.57 o
  -8   1  10      124.96      109.33      9.93 o
  -7   1  10      599.50      597.00     18.90 o
  -6   1  10      425.86      422.69     23.27 o
  -5   1  10      650.32      604.16     17.36 o
  -4   1  10      948.29     1050.51     30.33 o
  -3   1  10      248.49      265.21      8.81 o
  -2   1  10      550.46      589.33     13.42 o
  -1   1  10      961.40      910.90     17.66 o
   0   1  10       20.79       67.30      5.33 o
   1   1  10     4312.85     4146.30     73.96 o
   2   1  10       87.59       82.43     11.51 o
   3   1  10      729.14      808.57     27.66 o
   4   1  10      198.15      192.80      9.73 o
   5   1  10     1122.73     1117.58     27.54 o
   6   1  10      190.26      182.98     12.01 o
  -8   2  10      347.97      375.85     15.90 o
  -7   2  10       14.34       76.43      9.14 o
  -6   2  10     1425.43     1337.81     30.83 o
  -5   2  10      188.54      192.82     10.78 o
  -4   2  10     1859.97     1741.35     55.44 o
  -3   2  10      502.83      472.53     12.09 o
  -2   2  10     1511.12     1416.49     25.66 o
  -1   2  10      113.86      148.40      6.19 o
   0   2  10     4277.63     4532.22     80.37 o
   1   2  10        1.73       10.45      3.53 o
   2   2  10     1266.94     1180.75     37.48 o
   3   2  10       46.51       58.68      5.75 o
   4   2  10     1718.64     1671.32     32.82 o
   5   2  10       36.25       56.75      7.24 o
   6   2  10      253.52      262.96     14.89 o
  -8   3  10       85.67       86.03      9.44 o
  -7   3  10      831.69      802.10     22.61 o
  -6   3  10       20.65       30.57      5.78 o
  -5   3  10      682.08      661.30     18.48 o
  -4   3  10        0.00       12.24      6.56 o
  -3   3  10     2335.82     2425.12     41.07 o
  -2   3  10      578.65      532.92     12.58 o
  -1   3  10     2250.80     2236.33     39.77 o
   0   3  10        0.10        8.51      3.67 o
   1   3  10     1711.52     1675.00     33.12 o
   2   3  10       14.92       27.65      8.41 o
   3   3  10      999.58      998.05     21.68 o
   4   3  10       63.12       68.52      8.38 o
   5   3  10      977.21      933.98     22.14 o
   6   3  10      185.35      195.72     18.31 o
  -8   4  10       74.35       86.62      9.25 o
  -7   4  10        1.04      236.87     25.91 o
  -6   4  10      510.35      505.00     18.76 o
  -5   4  10       84.06       84.07      7.43 o
  -4   4  10      763.07      735.85     17.84 o
  -3   4  10       86.26      216.46     27.55 o
  -2   4  10      372.60      345.53      9.50 o
  -1   4  10        6.41        6.66      2.99 o
   0   4  10     3446.30     3635.42     59.73 o
   1   4  10        2.77        5.26      3.39 o
   2   4  10      648.04      623.41     29.08 o
   3   4  10        7.66       33.13      4.79 o
   4   4  10      248.06      254.16     12.62 o
   5   4  10       86.80       90.46     10.79 o
   6   4  10      250.30      285.65     22.08 o
  -7   5  10      964.82      909.73     27.85 o
  -6   5  10       54.68       56.15      6.95 o
  -5   5  10     1655.11     1573.06     34.32 o
  -4   5  10      222.91      257.99     11.13 o
  -3   5  10     3014.77     2860.03     46.14 o
  -2   5  10      596.18      543.41     12.61 o
  -1   5  10      552.60      512.11     12.82 o
   0   5  10        0.03        3.57      3.23 o
   1   5  10       81.55       85.85      5.80 o
   2   5  10      324.74      318.25     11.57 o
   3   5  10      430.65      448.82     18.12 o
   4   5  10        4.22       13.22      7.21 o
   5   5  10      298.40      308.82     28.20 o
   6   5  10        1.30        5.86      8.89 o
  -7   6  10      237.14      254.25     13.54 o
  -6   6  10      242.19      239.94     14.33 o
  -5   6  10        0.76       11.23      5.10 o
  -4   6  10      776.76      755.96     20.58 o
  -3   6  10       46.47      138.22     12.41 o
  -2   6  10     2235.73     2125.23     37.70 o
  -1   6  10      339.71      379.84     15.72 o
   0   6  10     3209.87     3489.18     57.66 o
   1   6  10       97.99      107.27      7.36 o
   2   6  10     1030.68      999.84     28.02 o
   3   6  10      223.15      218.75     14.38 o
   4   6  10      269.09      264.11     15.69 o
   5   6  10      159.93      173.74     14.33 o
   6   6  10      172.05      216.95     20.33 o
  -7   7  10      179.32      244.35     13.32 o
  -6   7  10      147.41      153.04     10.03 o
  -5   7  10      480.41      466.75     15.35 o
  -4   7  10        2.52       10.83      3.11 o
  -3   7  10      838.54      837.78     20.76 o
  -2   7  10      651.80      648.60     15.31 o
  -1   7  10      497.70      490.70     15.00 o
   0   7  10      274.53      263.78     11.16 o
   1   7  10     1368.42     1311.07     29.04 o
   2   7  10     1251.39     1151.82     31.54 o
   3   7  10     1592.98     1674.28     56.36 o
   4   7  10       29.51       75.71     10.12 o
   5   7  10      936.48      906.99     30.34 o
   6   7  10        1.11       19.74     14.80 o
  -7   8  10       20.48       44.03      7.52 o
  -6   8  10      264.43      272.55     12.96 o
  -5   8  10       58.63       71.13      7.28 o
  -4   8  10      251.16      254.27     11.24 o
  -2   8  10      795.51      751.48     22.90 o
  -1   8  10        0.16        4.04      4.03 o
   0   8  10      180.42      194.21      9.81 o
   1   8  10      346.65      355.63     16.75 o
   2   8  10     1716.49     1671.99     42.28 o
   3   8  10       57.14       64.29     17.61 o
   4   8  10     1455.79     1456.77     50.86 o
   5   8  10       43.94       63.11     10.79 o
  -7   9  10      224.61      258.61     13.96 o
  -6   9  10        5.96        5.94      6.00 o
  -5   9  10      554.28      539.10     16.81 o
  -4   9  10      110.65      114.76      9.95 o
  -3   9  10     1459.95     1483.31     32.89 o
  -2   9  10        0.16       -1.00      4.30 o
  -1   9  10     2013.22     1937.52     46.53 o
   0   9  10      209.70      245.48     14.06 o
   1   9  10     1792.66     1765.74     37.34 o
   2   9  10        1.19        1.05      6.45 o
   3   9  10      612.01      684.38     24.81 o
   4   9  10        0.18       34.00     11.12 o
   5   9  10      189.56      205.85     46.88 o
  -7  10  10       42.84       43.92      7.67 o
  -6  10  10      427.37      446.25     18.83 o
  -5  10  10        3.54        8.38      6.00 o
  -4  10  10      847.63      806.91     25.48 o
  -3  10  10       66.10      121.86      8.83 o
  -2  10  10     1311.96     1224.94     33.21 o
  -1  10  10      215.05      202.35     11.00 o
   0  10  10      201.81      208.07     10.74 o
   1  10  10        2.43       12.29      6.41 o
   2  10  10     1627.76     1606.09     41.80 o
   3  10  10      125.19      184.01     25.08 o
   4  10  10     1031.32      982.29     44.27 o
   5  10  10       52.47       53.85     12.49 o
  -6  11  10        0.02       -6.32      6.32 o
  -5  11  10      158.55      158.61     12.46 o
  -4  11  10        0.15       10.90      5.66 o
  -3  11  10      674.71      747.21     20.85 o
  -2  11  10        0.02       -4.22      4.22 o
  -1  11  10      810.02      769.64     21.20 o
   0  11  10       17.28       23.80      5.55 o
   1  11  10      413.48      409.81     14.62 o
   2  11  10      579.87      585.45     25.89 o
   3  11  10      776.06      781.03     34.18 o
   4  11  10       14.18       36.62     11.00 o
   5  11  10       92.24      113.95     15.92 o
  -6  12  10      204.42      205.79     14.97 o
  -5  12  10       11.25        9.52      6.95 o
  -4  12  10      774.43      776.79     25.31 o
  -3  12  10        1.04        0.41      4.80 o
  -2  12  10      724.19      700.05     20.33 o
  -1  12  10        0.00        3.89      5.00 o
   0  12  10      132.68      150.66     10.17 o
   1  12  10       20.02       22.08      5.97 o
   2  12  10      312.97      305.02     16.53 o
   3  12  10      306.16      309.24     32.08 o
   4  12  10       39.42       34.10     19.33 o
  -6  13  10      368.76      371.20     18.31 o
  -5  13  10      239.84      244.68     15.81 o
  -4  13  10      289.57      313.52     18.96 o
  -3  13  10      825.49      860.24     36.55 o
  -2  13  10        4.19       -4.21      4.78 o
  -1  13  10     1210.05     1117.63     27.76 o
   0  13  10        0.48        4.86      4.82 o
   1  13  10      317.64      315.92     13.69 o
   2  13  10      210.09      229.76     15.48 o
   3  13  10      960.89      969.66     55.10 o
   4  13  10      255.09      269.76     32.08 o
  -5  14  10        3.22       16.13      7.40 o
  -4  14  10      446.35      406.30     17.72 o
  -3  14  10        5.46       31.77      6.71 o
  -2  14  10      174.57      192.04     12.05 o
  -1  14  10       96.36      100.05      8.99 o
   0  14  10      119.48      161.34     10.75 o
   1  14  10       34.52       36.22      6.78 o
   2  14  10      778.19      780.08     31.96 o
   3  14  10       57.22       84.71     20.56 o
   4  14  10      145.59      129.12     23.85 o
  -5  15  10      259.46      266.66     24.57 o
  -4  15  10      331.61      306.42     21.63 o
  -3  15  10      448.18      511.77     17.91 o
  -2  15  10      358.34      311.33     14.51 o
  -1  15  10     1182.57     1101.25     28.48 o
   0  15  10       37.01       30.07      7.32 o
   1  15  10      298.61      263.57     14.69 o
   2  15  10      173.65      204.36     14.15 o
   3  15  10      166.02      154.62     25.50 o
  -4  16  10      117.58      122.13     12.16 o
  -3  16  10      112.31      130.37     10.64 o
  -2  16  10      252.84      244.81     15.66 o
  -1  16  10      118.07      111.65     11.03 o
   0  16  10       10.52       12.92      6.87 o
   1  16  10        7.17        5.62      5.65 o
   2  16  10      238.10      207.49     14.50 o
   3  16  10       43.04       39.48     18.09 o
  -4  17  10       49.64       63.30     10.12 o
  -3  17  10       16.61       49.31      9.00 o
  -2  17  10        1.44       -5.22      6.48 o
  -1  17  10      366.65      363.78     17.41 o
   0  17  10       96.74       89.77     10.56 o
   1  17  10      421.88      411.15     15.86 o
   2  17  10       18.59       17.74      7.96 o
  -3  18  10        1.33        4.68      7.09 o
  -2  18  10      597.34      563.57     35.91 o
  -1  18  10        3.66        8.61      7.57 o
   0  18  10      280.87      309.98     20.53 o
   1  18  10        2.28        2.40      6.92 o
  -1  19  10      265.91      276.86     21.80 o
  -7   0  11      287.03      323.36     19.48 o
  -5   0  11      557.28      518.57     36.60 o
  -3   0  11      433.71      400.01     18.26 o
  -1   0  11      375.75      417.87     22.62 o
   1   0  11      358.46      347.56     15.80 o
   3   0  11      881.61      894.81     31.99 o
   5   0  11     1514.81     1396.67     46.81 o
  -7   1  11        0.03        7.15      5.71 o
  -6   1  11       34.25       37.08      8.55 o
  -5   1  11        9.78       12.81      4.92 o
  -4   1  11      836.17      799.01     19.20 o
  -3   1  11       30.21       43.36      5.32 o
  -2   1  11      177.54      191.99     13.68 o
  -1   1  11        2.75       18.05      5.73 o
   0   1  11     3468.64     3575.58     65.15 o
   1   1  11       48.10       46.05      4.99 o
   2   1  11      922.79      891.24     31.11 o
   3   1  11      219.93      192.85     12.14 o
   4   1  11      249.70      248.24     11.17 o
   5   1  11       28.43       24.29      6.64 o
   6   1  11      154.85      184.46     15.91 o
  -7   2  11      284.06      278.82     14.38 o
  -6   2  11      615.01      557.50     21.61 o
  -5   2  11      383.98      369.50     13.44 o
  -4   2  11       27.63       66.31     24.26 o
  -3   2  11      475.99      476.06     19.07 o
  -2   2  11       10.42        9.24      3.74 o
  -1   2  11      775.28      729.02     18.09 o
   0   2  11      152.43      194.68     11.99 o
   1   2  11     1772.45     1759.08     44.36 o
   2   2  11      340.68      289.02     23.85 o
   3   2  11      779.49      841.73     22.63 o
   4   2  11      151.15      156.02      9.42 o
   5   2  11      486.07      461.43     18.52 o
   6   2  11       26.85       28.90     10.28 o
  -7   3  11       14.75       18.77      6.36 o
  -6   3  11      782.99      770.43     21.58 o
  -5   3  11       17.99       21.64      5.44 o
  -4   3  11     1060.89     1033.99     23.25 o
  -3   3  11      362.01      369.23     11.52 o
  -2   3  11      239.31      258.36     10.15 o
  -1   3  11       96.47      115.90      6.80 o
   0   3  11      331.21      381.87     11.95 o
   1   3  11       30.75       37.98      6.03 o
   2   3  11      116.65      105.03     10.61 o
   3   3  11       10.53       24.55      5.73 o
   4   3  11      107.42      104.15      8.04 o
   5   3  11       25.10       31.06     10.16 o
  -7   4  11      248.15      260.90     13.92 o
  -6   4  11      286.40      327.01     14.81 o
  -5   4  11      459.22      455.11     15.09 o
  -4   4  11      119.49      122.69     24.97 o
  -3   4  11      410.74      423.95     12.23 o
  -2   4  11        7.21       12.49      4.01 o
  -1   4  11       82.02       90.04      5.80 o
   0   4  11      292.38      315.63      9.92 o
   1   4  11     1163.67     1136.94     22.83 o
   2   4  11      251.07      202.61     12.92 o
   3   4  11      149.87      332.45     20.59 o
   4   4  11      395.51      364.06     18.16 o
   5   4  11       39.45       28.23     11.93 o
  -7   5  11       79.94      324.85     26.71 o
  -6   5  11      264.74      265.63     13.09 o
  -5   5  11      433.61      493.04     16.11 o
  -4   5  11      402.47      404.64     13.69 o
  -3   5  11     1455.65     1533.50     29.66 o
  -2   5  11      923.63      874.05     19.36 o
  -1   5  11     2131.09     1956.37     35.39 o
   0   5  11      700.55      720.77     18.86 o
   1   5  11      369.50      351.34     17.33 o
   2   5  11        5.78        7.09      9.05 o
   3   5  11      363.87      323.32     15.99 o
   4   5  11      323.91      348.77     18.05 o
   5   5  11        1.71       11.10      9.30 o
  -7   6  11      161.04      155.72     13.10 o
  -6   6  11        0.16       14.45      5.34 o
  -5   6  11        6.75       11.49      5.01 o
  -4   6  11      737.67      811.07     20.90 o
  -3   6  11      147.36      377.50     27.14 o
  -2   6  11      576.93      580.85     15.77 o
  -1   6  11     1051.57      961.58     20.42 o
   0   6  11     1781.61     1885.05     39.13 o
   1   6  11      329.51      291.68     17.21 o
   2   6  11      403.09      359.25     30.84 o
   3   6  11       35.73       39.84     12.34 o
   4   6  11      137.15      149.78     13.37 o
   5   6  11      172.87      171.55     17.45 o
  -7   7  11      602.73      664.24     20.77 o
  -6   7  11      276.87      286.77     25.12 o
  -5   7  11     3461.07     3388.07     75.17 o
  -4   7  11      655.78      647.06     20.89 o
  -3   7  11     6880.75     6785.26    108.21 o
  -2   7  11      744.25      711.25     19.59 o
  -1   7  11     2976.87     2897.35     56.43 o
   0   7  11      584.42      663.07     18.35 o
   1   7  11      185.16      193.28     10.69 o
   2   7  11      901.14      838.08     34.18 o
   3   7  11      525.96      671.24     30.76 o
   4   7  11      483.45      495.46     20.98 o
   5   7  11        2.06        3.77      9.84 o
  -7   8  11      196.71      226.36     13.41 o
  -6   8  11        7.21       13.15      5.68 o
  -5   8  11      264.98      258.68     12.53 o
  -4   8  11       38.87       36.58     12.51 o
  -3   8  11     3327.97     3102.55     84.79 o
  -2   8  11        0.48       -0.07      4.41 o
  -1   8  11     8587.91     8185.99    144.81 o
   0   8  11      491.93      541.24     16.50 o
   1   8  11     3438.65     3228.04     62.13 o
   2   8  11      502.06      461.30     25.50 o
   3   8  11     1224.33     1281.30     46.68 o
   4   8  11        7.16       37.77      8.80 o
   5   8  11       82.56       93.24     22.21 o
  -7   9  11      138.04      152.97     11.37 o
  -6   9  11      317.52      327.21     17.37 o
  -5   9  11      253.12      250.09     20.14 o
  -4   9  11      458.98      432.08     27.96 o
  -3   9  11     1076.06     1115.14     27.32 o
  -2   9  11      144.11      136.62     11.09 o
  -1   9  11      711.74      663.97     27.78 o
   0   9  11        9.89       13.91      5.02 o
   1   9  11      510.53      494.46     24.22 o
   2   9  11     1390.63     1341.72     50.17 o
   3   9  11       18.84       56.20     13.98 o
   5   9  11       19.30       15.20      9.27 o
  -6  10  11       40.89       46.12      9.02 o
  -5  10  11      109.63      122.72     11.47 o
  -4  10  11        0.06        0.56      4.28 o
  -3  10  11      870.96     1028.26     26.09 o
  -2  10  11       30.61       27.87      6.06 o
  -1  10  11     1676.41     1599.83     61.61 o
   0  10  11      261.60      283.74     18.61 o
   1  10  11      389.48      401.48     14.17 o
   2  10  11       11.55       21.36     15.22 o
   3  10  11      774.25      754.15     49.35 o
   4  10  11        4.10       25.83     11.33 o
  -6  11  11       92.99      100.86     11.53 o
  -5  11  11        5.04        9.69      5.88 o
  -4  11  11       21.80       10.24      9.02 o
  -3  11  11      143.53      154.36     10.44 o
  -2  11  11      770.99      701.64     20.43 o
  -1  11  11       79.61       81.08      8.06 o
   0  11  11      339.55      364.94     13.89 o
   1  11  11        2.50        2.67      4.75 o
   2  11  11     1235.25     1205.57     35.09 o
   3  11  11        5.92       63.33     18.09 o
   4  11  11      712.55      750.89     49.35 o
  -6  12  11       30.69       26.05      8.28 o
  -5  12  11      660.05      652.40     29.36 o
  -4  12  11       31.55       33.91     15.55 o
  -3  12  11      658.50      672.74     20.43 o
  -2  12  11       28.48       29.16      9.02 o
  -1  12  11       34.16       47.41      7.14 o
   0  12  11       21.38       19.00      5.71 o
   1  12  11        5.72        1.41      4.83 o
   2  12  11       33.02       24.84      8.42 o
   3  12  11       76.39       99.52     19.74 o
   4  12  11      143.10      217.95     29.61 o
  -5  13  11        5.34        9.01      7.18 o
  -4  13  11       21.94       18.16      9.29 o
  -3  13  11       39.85       41.81      7.05 o
  -2  13  11     1160.34     1149.05     29.00 o
  -1  13  11      212.51      182.13     11.74 o
   0  13  11      331.36      343.99     14.35 o
   1  13  11       79.50       74.92     12.17 o
   2  13  11      336.79      328.14     20.55 o
   3  13  11       88.05       88.82     22.21 o
  -5  14  11      609.80      577.46     28.20 o
  -4  14  11       27.39       38.89     11.88 o
  -3  14  11      458.33      475.66     17.44 o
  -2  14  11       25.01       13.78      6.12 o
  -1  14  11      272.21      255.75     14.07 o
   0  14  11      130.73      172.42     12.90 o
   1  14  11      197.00      197.13     17.09 o
   2  14  11       44.69       44.20     10.80 o
   3  14  11      109.08      159.55     26.32 o
  -4  15  11      253.73      218.49     15.83 o
  -3  15  11       59.71       66.74      8.78 o
  -2  15  11      483.99      422.03     18.52 o
  -1  15  11      140.45      132.20     11.94 o
   0  15  11       64.12       57.45      9.03 o
   1  15  11       13.18       17.20      9.48 o
   2  15  11      286.63      266.96     20.84 o
  -4  16  11       93.38       87.01     11.07 o
  -3  16  11      211.35      223.98     18.35 o
  -2  16  11      153.66      147.43     12.97 o
  -1  16  11      457.21      403.55     18.19 o
   0  16  11       27.53       18.14      9.51 o
   1  16  11      142.02      149.32     16.86 o
   2  16  11      374.52      449.54     24.82 o
  -3  17  11        3.66        6.28      7.43 o
  -2  17  11      442.32      438.89     19.60 o
  -1  17  11       28.58       15.59      7.37 o
   0  17  11     1030.16     1252.29     35.87 o
   1  17  11       73.86       76.66     13.81 o
  -1  18  11      452.33      416.70     19.84 o
   0  18  11       87.83      130.61     14.82 o
  -6   0  12     1210.57     1233.27     42.74 o
  -4   0  12     1511.47     1432.59     45.36 o
  -2   0  12      199.08      153.80     12.79 o
   0   0  12     4713.87     4473.12    114.25 o
   2   0  12     2899.27     2594.80    103.63 o
   4   0  12     2474.13     2288.74     67.45 o
  -7   1  12       12.28       19.66      6.47 o
  -6   1  12        4.04        1.62      4.99 o
  -5   1  12      266.21      260.87     12.33 o
  -4   1  12        5.19       24.67      8.14 o
  -3   1  12     1404.40     1419.34     31.14 o
  -2   1  12      640.94      577.66     18.28 o
  -1   1  12      983.55      922.49     27.54 o
   0   1  12      284.17      294.46     10.76 o
   1   1  12     1311.77     1287.95     37.75 o
   2   1  12       63.41       58.17     10.16 o
   3   1  12      807.70      821.29     31.39 o
   4   1  12       26.63       32.80      6.01 o
   5   1  12       50.36       54.83      8.10 o
  -7   2  12      103.48      117.21     10.37 o
  -6   2  12      357.52      359.21     14.66 o
  -5   2  12      382.94      385.44     14.16 o
  -4   2  12     1637.06     1639.62     35.55 o
  -3   2  12        4.19       13.97      4.69 o
  -2   2  12      105.18      132.34      8.28 o
  -1   2  12        8.43       15.53      4.38 o
   0   2  12      262.32      341.84     13.41 o
   1   2  12      605.05      567.77     15.45 o
   2   2  12        6.44        6.88      7.25 o
   3   2  12       39.10       45.52     10.40 o
   4   2  12       61.65       83.72      9.44 o
   5   2  12       11.05       44.39     14.39 o
  -7   3  12      207.80      202.62     12.85 o
  -6   3  12       41.19       63.52      7.98 o
  -5   3  12      346.28      321.45     16.23 o
  -4   3  12        0.12       17.59      4.62 o
  -3   3  12      344.24      399.94     13.52 o
  -2   3  12      155.81      162.10      9.14 o
  -1   3  12     1842.73     1763.11     36.16 o
   0   3  12       11.29       18.67      4.57 o
   1   3  12     2268.74     2131.10     41.64 o
   2   3  12      226.53      225.18     13.61 o
   3   3  12      621.36      667.86     30.09 o
   4   3  12      180.25      173.78     14.05 o
   5   3  12       84.27       99.91     14.24 o
  -7   4  12      376.34      352.02     15.79 o
  -6   4  12      315.37      311.56     14.29 o
  -5   4  12      316.56      287.07     24.44 o
  -4   4  12     1539.57     1412.89     28.72 o
  -3   4  12      143.13      138.40      8.27 o
  -2   4  12      387.80      350.93     11.33 o
  -1   4  12      212.33      205.09      9.06 o
   0   4  12      168.33      182.40      8.62 o
   1   4  12      274.09      281.74     10.23 o
   2   4  12      524.74      503.67     25.41 o
   3   4  12       44.26       59.01     11.83 o
   4   4  12      660.23      601.54     23.68 o
   5   4  12       63.57       78.11     13.66 o
  -7   5  12      709.33      692.90     21.68 o
  -6   5  12      141.51      145.51     10.56 o
  -5   5  12      574.24      533.99     31.65 o
  -4   5  12        4.36       20.56      7.56 o
  -3   5  12      265.15      311.63     10.92 o
  -2   5  12      106.10      107.59     12.70 o
  -1   5  12      975.97      925.52     20.30 o
   0   5  12       49.45       53.25      6.47 o
   1   5  12      849.99      844.97     23.50 o
   2   5  12        3.16       12.89      9.00 o
   3   5  12      702.38      713.92     32.43 o
   4   5  12      125.43      130.28     13.07 o
   5   5  12      596.36      624.23     30.53 o
  -7   6  12      115.39      230.23     13.29 o
  -6   6  12      359.45      369.97     14.87 o
  -5   6  12      453.31      424.59     18.56 o
  -4   6  12      551.39      534.41     19.23 o
  -3   6  12       17.62       36.24      5.22 o
  -2   6  12      783.41      750.86     17.87 o
  -1   6  12      145.32      150.81      9.49 o
   0   6  12      984.89     1071.07     25.95 o
   1   6  12       38.04       34.98      7.17 o
   2   6  12      776.00      791.01     33.59 o
   3   6  12       38.43       49.92     11.91 o
   4   6  12      381.74      394.39     22.97 o
   5   6  12       11.92       12.16     12.34 o
  -7   7  12      356.02      388.05     18.17 o
  -6   7  12        1.48       16.65      5.83 o
  -5   7  12      652.96      641.42     22.19 o
  -4   7  12      143.89      141.05      9.37 o
  -3   7  12     1266.31     1337.40     41.67 o
  -2   7  12      285.23      247.47     12.68 o
  -1   7  12      598.80      548.32     17.03 o
   0   7  12      257.73      325.05     12.83 o
   1   7  12      225.80      244.36     21.35 o
   2   7  12       31.22       38.57     11.00 o
   3   7  12      605.75      575.02     29.01 o
   4   7  12       30.42       64.97     18.92 o
   5   7  12      342.34      337.33     44.82 o
  -6   8  12       57.17       55.81      7.78 o
  -5   8  12       80.07       73.80     34.13 o
  -4   8  12       23.99       28.78      7.09 o
  -3   8  12        7.50       41.76      6.84 o
  -2   8  12     1365.12     1296.25     38.94 o
  -1   8  12      153.66      155.86     10.05 o
   0   8  12     1881.04     1981.71     72.65 o
   1   8  12      203.55      185.29     13.25 o
   2   8  12      491.28      483.62     32.49 o
   3   8  12      383.14      423.56     35.36 o
   4   8  12      379.96      466.32     37.01 o
  -6   9  12      205.08      226.36     15.93 o
  -5   9  12      407.64      360.25     37.02 o
  -4   9  12        2.44        9.54      5.92 o
  -3   9  12      909.34      893.52     63.47 o
  -2   9  12        6.41       14.49      5.81 o
  -1   9  12      267.26      242.77     12.64 o
   0   9  12       91.36      106.13     10.92 o
   1   9  12      157.95      166.14     12.92 o
   2   9  12       20.13        7.35     14.80 o
   3   9  12      688.78      843.00     50.99 o
   4   9  12      184.56      209.72     29.61 o
  -6  10  12      289.53      300.50     18.20 o
  -5  10  12      450.20      420.92     18.98 o
  -4  10  12      144.13      147.08     12.33 o
  -3  10  12      937.96      921.42     25.64 o
  -2  10  12     1783.87     1772.23     45.32 o
  -1  10  12      261.09      231.76     12.45 o
   0  10  12     1216.68     1381.22     32.31 o
   1  10  12      455.21      448.94     19.43 o
   2  10  12      466.88      444.12     35.36 o
   3  10  12       14.38       42.77     17.27 o
   4  10  12      148.41      157.09     26.32 o
  -6  11  12       49.86       47.89      9.65 o
  -5  11  12      314.40      336.05     17.39 o
  -4  11  12        0.39       14.17      6.73 o
  -3  11  12      318.82      387.98     15.18 o
  -2  11  12       33.18       27.80      6.54 o
  -1  11  12      277.93      271.79     12.92 o
   0  11  12        0.19        1.48      3.70 o
   1  11  12       41.47       55.68      9.25 o
   2  11  12        6.55       -1.64     13.16 o
   3  11  12      345.89      352.83     36.19 o
   4  11  12      334.92      438.36     37.83 o
  -5  12  12      158.17      159.85     13.72 o
  -4  12  12      106.68      113.43     12.42 o
  -3  12  12      397.02      432.93     16.48 o
  -2  12  12     1023.04      992.40     26.35 o
  -1  12  12       34.16       26.72      6.50 o
   0  12  12      641.46      699.49     22.20 o
   2  12  12     2292.95     2484.59    109.38 o
   3  12  12       59.76       62.51     19.74 o
  -5  13  12      322.16      330.26     19.46 o
  -4  13  12       36.47       47.33      8.80 o
  -3  13  12      212.71      287.26     14.99 o
  -2  13  12      218.84      233.54     13.61 o
  -1  13  12      690.33      680.46     23.66 o
   0  13  12      201.28      233.45     16.12 o
   1  13  12      147.07      140.64     15.41 o
   2  13  12       45.59       23.85     16.45 o
   3  13  12        5.22        5.76     10.69 o
  -4  14  12      125.87      124.55     12.46 o
  -3  14  12       28.27       28.16      7.83 o
  -2  14  12      219.71      186.15     14.05 o
  -1  14  12       33.10       29.57      8.04 o
   0  14  12      225.99      305.78     16.32 o
   1  14  12       14.74       31.45     10.87 o
   2  14  12        7.89       15.63     17.27 o
  -4  15  12       27.35       18.35     10.80 o
  -3  15  12      238.20      258.33     16.90 o
  -2  15  12       42.02       76.56     10.87 o
  -1  15  12      665.42      618.16     25.51 o
   0  15  12       18.62       29.49      8.10 o
   1  15  12     1038.61     1022.56     39.76 o
   2  15  12       95.39      120.90     24.67 o
  -3  16  12        0.29        8.69      7.62 o
  -2  16  12      753.57      750.01     39.17 o
  -1  16  12        2.87       -2.40      6.54 o
   0  16  12      556.22      697.26     32.53 o
   1  16  12       15.70       23.81     10.65 o
  -1  17  12      130.93      126.47     12.75 o
  -7   0  13       55.08       60.32     12.21 o
  -3   0  13      729.59      741.85     28.50 o
  -1   0  13      836.31      820.54     29.08 o
   1   0  13     1233.61     1191.71     55.93 o
   3   0  13      399.21      463.86     32.90 o
   5   0  13       28.75       41.94     12.21 o
  -7   1  13       21.02       19.45      6.83 o
  -6   1  13      139.94      147.03     10.87 o
  -5   1  13       59.69       35.68     20.66 o
  -4   1  13     1110.08     1049.06     26.10 o
  -3   1  13       17.63       28.18      5.70 o
  -2   1  13      688.37      697.18     18.80 o
  -1   1  13       10.62       17.42      4.59 o
   0   1  13      681.88      735.50     19.09 o
   1   1  13      169.02      169.69     14.50 o
   2   1  13      732.64      754.81     38.24 o
   3   1  13      261.10      253.51     18.89 o
   4   1  13      371.49      376.15     21.76 o
   5   1  13        5.39        9.12      9.48 o
  -7   2  13      203.92      206.81     13.34 o
  -6   2  13        6.09        6.26      5.62 o
  -5   2  13      905.22      799.70     88.72 o
  -4   2  13       22.57       72.37     15.63 o
  -3   2  13      714.18      801.91     22.55 o
  -2   2  13      450.76      433.55     14.17 o
  -1   2  13      385.49      379.31     12.94 o
   0   2  13       12.95        5.97      4.38 o
   1   2  13      500.63      497.77     22.08 o
   2   2  13       16.70       21.70     17.27 o
   3   2  13      764.20      757.68     26.08 o
   4   2  13        1.73       41.12     14.80 o
   5   2  13      136.23      137.47     16.28 o
  -7   3  13       36.62       49.25     14.25 o
  -6   3  13      145.73      169.36     11.52 o
  -5   3  13        6.35        4.33      4.21 o
  -4   3  13     1015.45      961.67     22.24 o
  -3   3  13      148.93      155.58      9.81 o
  -2   3  13      497.08      491.50     15.29 o
  -1   3  13      152.17      171.42     16.72 o
   0   3  13     1644.77     1746.25     36.15 o
   1   3  13      482.57      469.00     25.25 o
   2   3  13      844.82      798.19     34.18 o
   3   3  13      880.40      775.04     67.44 o
   4   3  13      199.66      161.20     23.85 o
  -7   4  13      852.97      865.65     25.17 o
  -6   4  13        0.22       -2.94      5.30 o
  -5   4  13      915.33      873.12     27.19 o
  -4   4  13        2.75        6.08      4.91 o
  -3   4  13     1894.56     1895.54     36.18 o
  -2   4  13       61.15       64.36      6.20 o
  -1   4  13     1347.16     1297.33     26.50 o
   0   4  13      190.67      202.34      9.52 o
   1   4  13      216.19      225.29     13.59 o
   2   4  13       12.83       20.09     10.07 o
   3   4  13      557.52      591.63     30.09 o
   4   4  13       81.00       88.00     19.74 o
  -7   5  13       77.99       84.71     19.74 o
  -6   5  13      172.54      149.58     11.04 o
  -5   5  13       54.70       50.24      7.03 o
  -4   5  13       85.24       92.12     10.21 o
  -3   5  13       97.06      114.96      7.83 o
  -2   5  13      140.60      141.07      8.36 o
  -1   5  13      215.48      186.47     11.03 o
   0   5  13      303.26      353.37     13.41 o
   1   5  13       82.23       93.25     10.03 o
   2   5  13      959.95      955.82     39.10 o
   3   5  13       11.35       24.67     13.98 o
   4   5  13      844.72      894.81     52.64 o
  -6   6  13        6.94       16.07      6.43 o
  -5   6  13      663.91      566.57     32.20 o
  -4   6  13      333.61      329.00     13.09 o
  -3   6  13       25.17       24.55      6.32 o
  -2   6  13      122.28      108.92      8.91 o
  -1   6  13     1334.06     1329.83     31.19 o
   0   6  13      588.56      625.56     18.71 o
   1   6  13      809.84      817.91     26.40 o
   2   6  13       76.79       82.28     14.50 o
   3   6  13      638.17      658.77     43.59 o
   4   6  13        5.48       38.65     17.27 o
  -6   7  13      813.03      780.22     22.89 o
  -5   7  13      922.98      903.07     29.11 o
  -4   7  13      712.38      715.26     24.53 o
  -3   7  13     1704.38     1668.76     37.67 o
  -2   7  13      768.44      730.32     21.17 o
  -1   7  13        6.93        5.76      5.07 o
   0   7  13      291.99      307.02     13.09 o
   1   7  13       23.02       17.97      7.41 o
   2   7  13      313.90      335.48     24.93 o
   3   7  13      395.71      412.86     33.72 o
   4   7  13      488.99      535.41     41.12 o
  -6   8  13       62.78       45.83      9.28 o
  -5   8  13     3513.39     3419.24     78.65 o
  -4   8  13      330.75      390.75     35.50 o
  -3   8  13     1641.15     1691.53     38.30 o
  -2   8  13      212.76      183.24     16.31 o
  -1   8  13     1073.97     1024.97     26.34 o
   0   8  13      228.21      238.02     12.18 o
   1   8  13      422.54      413.15     18.36 o
   2   8  13       35.19       50.99     17.27 o
   3   8  13       64.95      175.18     25.50 o
   4   8  13       10.57       13.16     15.63 o
  -6   9  13      417.27      456.37     27.70 o
  -5   9  13      144.10      154.62     16.83 o
  -4   9  13      653.85      590.53     43.43 o
  -3   9  13      281.80      263.13     14.15 o
  -2   9  13     2961.32     2827.26     57.48 o
  -1   9  13      184.41      154.30     11.63 o
   0   9  13      732.80      744.48     21.46 o
   1   9  13       38.68       43.90     11.37 o
   2   9  13       86.33       88.82     20.56 o
   3   9  13       99.43      123.37     23.85 o
  -5  10  13        5.87        0.68      7.14 o
  -4  10  13      129.84      150.42     12.64 o
  -3  10  13       13.39       69.82     12.58 o
  -2  10  13       12.50       13.46      6.29 o
  -1  10  13      198.74      205.53     13.41 o
   0  10  13       83.22       95.08      9.05 o
   1  10  13      704.64      717.62     30.09 o
   2  10  13       45.20       69.08     19.74 o
   3  10  13      647.42      734.44     49.35 o
  -5  11  13      209.55      238.37     16.61 o
  -4  11  13      164.71      204.31     14.70 o
  -3  11  13      447.41      432.07     23.74 o
  -2  11  13      767.96      723.06     25.94 o
  -1  11  13      169.58      143.82     17.84 o
   0  11  13      505.73      542.59     21.76 o
   1  11  13      129.26      122.16     14.40 o
   2  11  13      240.23      198.21     28.79 o
   3  11  13      308.94      365.16     38.65 o
  -5  12  13       50.80       64.42     10.28 o
  -4  12  13       89.40       80.61     12.80 o
  -3  12  13      325.37      330.66     16.50 o
  -2  12  13        1.04        0.69      5.56 o
  -1  12  13      557.86      540.18     20.51 o
   0  12  13      236.36      307.00     18.26 o
   1  12  13      264.30      276.57     37.42 o
   2  12  13      175.90      152.97     26.32 o
  -4  13  13       51.75       58.66      9.78 o
  -3  13  13        2.89        7.22      7.22 o
  -2  13  13      210.52      197.77     15.61 o
  -1  13  13       41.14       51.76     12.01 o
   0  13  13      362.52      447.89     18.95 o
   1  13  13       42.37       44.57     27.14 o
   2  13  13      267.95      245.09     31.25 o
  -4  14  13      112.48      147.14     13.75 o
  -3  14  13      278.02      275.32     17.39 o
  -2  14  13        6.21       -2.62      6.87 o
  -1  14  13      114.11       92.74     10.86 o
   0  14  13       11.11        0.14      6.44 o
   1  14  13      178.40      158.47     17.09 o
  -3  15  13        5.97        8.51      7.57 o
  -2  15  13      931.29      957.57     41.81 o
  -1  15  13       44.17       46.59     10.79 o
   0  15  13      688.55      712.31     25.45 o
   1  15  13        1.05        9.05     13.16 o
  -6   0  14      497.28      463.54     24.71 o
  -4   0  14     2668.38     2595.17     74.43 o
  -2   0  14      294.88      282.38     28.37 o
   0   0  14       28.94       34.16      7.83 o
   2   0  14      675.93      644.79     38.65 o
   4   0  14      123.10      141.46     23.03 o
  -6   1  14        2.89        9.69      5.78 o
  -5   1  14      341.06      332.54     14.33 o
  -4   1  14      188.90      221.44     12.33 o
  -3   1  14      932.54      935.38     24.25 o
  -2   1  14     1568.49     1409.06     31.55 o
  -1   1  14     1809.55     1635.69     35.04 o
   0   1  14      661.15      620.18     17.65 o
   1   1  14      401.87      344.11     18.89 o
   2   1  14      374.06      320.89     19.75 o
   3   1  14      458.59      468.92     24.71 o
   4   1  14       24.66        0.82     13.98 o
  -6   2  14       10.18       13.89      6.15 o
  -5   2  14       94.89       94.35      9.09 o
  -4   2  14      149.73      143.20     10.15 o
  -3   2  14       12.08       16.59      5.37 o
  -2   2  14       47.65       54.60      6.66 o
  -1   2  14       24.66       25.46      5.65 o
   0   2  14      326.61      319.01     20.06 o
   1   2  14       54.67       30.93      9.00 o
   2   2  14     1212.30     1120.16     57.57 o
   3   2  14       10.90       68.26     18.09 o
   4   2  14      359.04      329.80     33.72 o
  -6   3  14      110.83      122.38     10.43 o
  -5   3  14      829.07      781.71     22.59 o
  -4   3  14      269.70      293.17     13.78 o
  -3   3  14      552.27      573.05     16.09 o
  -2   3  14        0.61        9.15      4.91 o
  -1   3  14       19.80       23.97      5.42 o
   0   3  14      405.95      387.36     13.65 o
   1   3  14       13.47       22.45      9.84 o
   2   3  14        1.38       11.51     13.16 o
   3   3  14      408.94      498.40     37.01 o
   4   3  14       28.32       38.65     16.45 o
  -6   4  14        5.39       10.29      6.18 o
  -5   4  14       27.17       54.89      7.50 o
  -4   4  14        5.37       18.53      5.60 o
  -3   4  14      219.26      216.40     10.80 o
  -2   4  14      407.55      401.15     13.11 o
  -1   4  14       91.43       93.82     10.57 o
   0   4  14      726.07      770.21     21.49 o
   1   4  14      227.29      223.72     19.32 o
   2   4  14      322.40      296.90     31.25 o
   3   4  14      100.16       74.02     18.92 o
   4   4  14       70.75       29.61     16.45 o
  -6   5  14        4.57        3.60      5.84 o
  -5   5  14       10.31       17.91      6.15 o
  -4   5  14      452.18      463.67     16.08 o
  -3   5  14       48.06       90.29      7.41 o
  -2   5  14      139.42      150.37     10.55 o
  -1   5  14       28.23       24.58      6.29 o
   0   5  14      150.45      161.54     11.63 o
   1   5  14       59.33       42.84     11.33 o
   2   5  14       59.20       29.61     14.80 o
   3   5  14       30.80       55.10     18.09 o
   4   5  14        0.92       -9.05     13.98 o
  -6   6  14       99.26       98.08      9.75 o
  -5   6  14      223.75      205.06     12.44 o
  -4   6  14      209.45      226.80     15.03 o
  -3   6  14       17.53       22.32      6.60 o
  -2   6  14      501.98      477.01     16.98 o
  -1   6  14       12.60       12.85      5.93 o
   0   6  14      418.55      452.42     15.87 o
   1   6  14      147.99      134.05     24.26 o
   2   6  14      158.84      152.97     24.67 o
   3   6  14        0.42        4.11     14.80 o
  -6   7  14      155.41      154.10     13.75 o
  -5   7  14      105.82      103.10     11.55 o
  -4   7  14       44.01       56.45      8.85 o
  -3   7  14        5.15       44.43      7.28 o
  -2   7  14        4.27       10.34      5.71 o
  -1   7  14      174.88      170.13     11.39 o
   0   7  14      120.93      138.29     10.31 o
   1   7  14      156.25      125.83     22.21 o
   2   7  14        1.75       -5.76     13.16 o
   3   7  14      376.23      364.34     37.83 o
  -5   8  14       51.68       46.18      8.57 o
  -4   8  14      692.05      696.74     25.00 o
  -3   8  14       10.49       40.53      7.90 o
  -2   8  14      536.70      516.93     18.40 o
  -1   8  14        1.77        5.39      5.62 o
   0   8  14      519.08      590.12     20.76 o
   1   8  14       29.78       29.61     14.80 o
   2   8  14      183.06      215.48     28.79 o
   3   8  14        0.60        4.11     14.80 o
  -5   9  14     1585.59     1675.75     56.10 o
  -4   9  14       22.48       51.35     14.04 o
  -3   9  14      993.74     1014.54     27.48 o
  -2   9  14        8.27        7.89      5.86 o
  -1   9  14     1682.25     1677.39     38.56 o
   0   9  14      184.60      183.88     12.98 o
   1   9  14      811.36      842.18     50.99 o
   2   9  14        7.10       27.14     15.63 o
   3   9  14      751.60      906.33     56.75 o
  -5  10  14        6.18       -0.39      5.92 o
  -4  10  14      397.25      389.38     22.97 o
  -3  10  14       16.13       17.63      6.76 o
  -2  10  14      498.35      489.17     20.30 o
  -1  10  14       33.30       33.74      7.62 o
   0  10  14      397.07      430.90     18.08 o
   1  10  14        6.43        0.00     13.98 o
   2  10  14      125.86      111.85     23.03 o
  -4  11  14       22.97       47.26     12.69 o
  -3  11  14      124.58      168.46     16.57 o
  -2  11  14       21.80       23.87      7.40 o
  -1  11  14      860.85      822.87     26.97 o
   0  11  14      570.35      614.13     41.53 o
   1  11  14     1175.15     1169.51     63.33 o
   2  11  14       64.02      101.98     23.03 o
  -4  12  14      283.80      301.01     18.62 o
  -3  12  14       62.21       62.82      9.76 o
  -2  12  14      589.11      524.34     43.51 o
  -1  12  14       23.43        9.00     11.62 o
   0  12  14      173.61      181.37     17.56 o
   1  12  14      306.25      335.56     37.01 o
  -3  13  14       36.02       40.31      9.00 o
  -2  13  14      553.80      570.82     22.75 o
  -1  13  14       28.63       17.73      7.90 o
   1  13  14      466.88      392.30     35.36 o
  -2  14  14      109.97      117.83     13.32 o
  -1  14  14      351.38      373.27     18.85 o
   0  14  14      363.47      424.56     27.14 o
  -5   0  15      675.40      650.29     29.06 o
  -3   0  15      734.37      677.67     28.20 o
  -1   0  15      148.51      144.17     17.68 o
   1   0  15      152.56      135.70     19.74 o
   3   0  15     1069.13     1068.35     57.57 o
  -6   1  15      224.39      238.88     21.61 o
  -5   1  15       19.06       21.94      6.48 o
  -4   1  15      754.57      736.26     21.57 o
  -3   1  15        3.42       18.36      5.73 o
  -2   1  15     1642.75     1580.24     35.05 o
  -1   1  15        0.08       10.40      5.08 o
   0   1  15     1086.25     1202.67     39.29 o
   1   1  15       75.94       75.53     16.04 o
   2   1  15     1108.66     1092.20     57.57 o
   3   1  15        7.44        0.00     13.16 o
  -6   2  15        7.46        5.98      5.71 o
  -5   2  15      359.95      343.23     15.91 o
  -4   2  15       33.84       32.01      6.52 o
  -3   2  15      432.60      499.09     16.84 o
  -2   2  15       32.24       27.77      6.26 o
  -1   2  15      428.86      436.44     14.88 o
   0   2  15       16.30       13.56      5.44 o
   1   2  15      276.83      252.49     27.14 o
   2   2  15       33.91       32.90     14.80 o
   3   2  15     1145.07     1227.08     64.15 o
  -6   3  15       77.44       83.08     10.52 o
  -5   3  15      206.46      208.00     12.95 o
  -4   3  15      592.06      592.31     18.87 o
  -3   3  15       46.00       88.55      7.64 o
  -2   3  15     1069.84     1044.74     26.00 o
  -1   3  15       56.39       59.34      7.07 o
   0   3  15      515.42      563.90     19.57 o
   1   3  15       30.34       29.61     13.98 o
   2   3  15      812.07      764.87     46.88 o
   3   3  15        3.61       11.51     16.45 o
  -6   4  15      157.17      155.56     16.31 o
  -5   4  15      573.94      584.92     19.49 o
  -4   4  15        1.75       22.42      7.00 o
  -3   4  15      476.49      531.60     16.00 o
  -2   4  15        0.75       -3.75      5.14 o
  -1   4  15     1483.18     1463.45     36.06 o
   0   4  15      343.39      386.38     16.50 o
   1   4  15      790.52      731.97     44.41 o
   2   4  15       75.33       69.08     19.74 o
   3   4  15      704.04      787.90     50.17 o
  -5   5  15        0.74        1.70      5.70 o
  -4   5  15      552.04      522.38     21.21 o
  -3   5  15       50.62       73.42      8.81 o
  -2   5  15      769.76      761.76     22.74 o
  -1   5  15       10.56       17.70      6.30 o
   0   5  15      163.40      185.92     16.51 o
   1   5  15       53.00       67.44     18.09 o
   2   5  15      260.93      281.27     32.08 o
   3   5  15      166.23      213.83     29.61 o
  -5   6  15      648.49      633.26     24.51 o
  -4   6  15      496.19      487.33     20.41 o
  -3   6  15      145.80      179.20     12.21 o
  -2   6  15      164.60      170.17     11.78 o
  -1   6  15      195.34      193.84     12.51 o
   0   6  15        8.91       16.89      8.67 o
   1   6  15       88.81       52.64     17.27 o
   2   6  15       88.22       87.18     20.56 o
   3   6  15       67.25       38.65     18.09 o
  -5   7  15       54.41       47.82      9.72 o
  -4   7  15      321.83      371.89     18.36 o
  -3   7  15      326.22      332.75     15.73 o
  -2   7  15      283.88      298.92     15.28 o
  -1   7  15      309.82      341.52     16.28 o
   0   7  15      634.80      707.67     30.09 o
   1   7  15      262.19      325.69     33.72 o
   2   7  15      390.46      417.80     40.30 o
  -5   8  15      110.27      119.72     16.59 o
  -4   8  15      465.86      451.32     20.42 o
  -3   8  15     1038.80     1028.00     30.15 o
  -2   8  15       34.62       41.93      8.52 o
  -1   8  15     1738.04     1608.43     42.35 o
   0   8  15       22.66       34.03     10.07 o
   1   8  15     1584.09     1581.55     77.31 o
   2   8  15       60.64       80.60     21.38 o
  -4   9  15      139.95      141.00     14.82 o
  -3   9  15        5.37        1.45      6.95 o
  -2   9  15       16.74       13.79      7.58 o
  -1   9  15       98.45      102.15     11.07 o
   0   9  15      878.34      936.86     46.47 o
   1   9  15      317.30      310.88     33.72 o
   2   9  15      668.92      599.56     45.23 o
  -4  10  15        0.15        5.25      7.57 o
  -3  10  15      583.22      610.68     30.72 o
  -2  10  15       53.88       51.58      9.65 o
  -1  10  15      400.30      383.28     17.93 o
   0  10  15       80.72       94.69     13.81 o
   1  10  15      164.48      199.03     28.79 o
  -3  11  15        2.09       25.81      8.35 o
  -2  11  15      175.12      166.98     13.96 o
  -1  11  15       11.00       11.38      7.37 o
   0  11  15      305.05      350.91     23.44 o
   1  11  15        5.29        4.93     14.80 o
  -3  12  15      111.46      138.79     23.03 o
  -2  12  15       15.47       13.87      7.24 o
  -1  12  15      475.88      462.16     19.99 o
   0  12  15        9.40       10.81      9.87 o
  -4   0  16      325.11      299.85     21.52 o
  -2   0  16      139.02      148.04     14.82 o
   0   0  16       19.69       55.10     14.80 o
  -5   1  16      112.16      132.59     11.63 o
  -4   1  16        8.80       24.70      6.56 o
  -3   1  16       55.95       73.35      8.18 o
  -2   1  16        5.85        8.98      5.62 o
  -1   1  16      102.03      113.24      9.22 o
   0   1  16        0.49        4.52      8.14 o
   1   1  16       63.13       79.78     18.09 o
   2   1  16        8.44        4.93     13.98 o
  -5   2  16      145.06      175.09     12.33 o
  -4   2  16      902.00      860.26     24.51 o
  -3   2  16      390.58      372.33     14.89 o
  -2   2  16     1163.18     1013.66     25.99 o
  -1   2  16        3.46        7.05      5.42 o
   0   2  16       67.10       62.51     16.45 o
   1   2  16       18.84       18.09     13.98 o
   2   2  16       77.65       42.77     16.45 o
  -5   3  16       30.49       34.73      7.76 o
  -4   3  16      252.39      265.28     14.01 o
  -3   3  16      474.60      475.51     15.71 o
  -2   3  16        7.15        9.43      6.76 o
  -1   3  16     1087.43     1019.84     30.07 o
   0   3  16       98.92      103.63     19.74 o
   1   3  16      255.97      228.64     27.14 o
   2   3  16        1.20        1.64     13.98 o
  -5   4  16       13.01       16.03      6.78 o
  -4   4  16      342.15      357.20     18.44 o
  -3   4  16       25.72       17.63      6.88 o
  -2   4  16      168.00      168.23     13.11 o
  -1   4  16        2.47        0.48      6.28 o
   0   4  16      116.26      122.30     16.04 o
   1   4  16       32.99       41.12     16.45 o
   2   4  16      314.45      297.72     32.90 o
  -5   5  16      285.61      307.16     19.15 o
  -4   5  16       26.78       61.74     14.75 o
  -3   5  16      222.40      227.09     15.67 o
  -2   5  16      150.25      136.87     13.49 o
  -1   5  16      282.09      276.80     15.61 o
   0   5  16       34.56       34.59      9.84 o
   1   5  16      252.98      229.46     27.96 o
   2   5  16        5.32        0.82     14.80 o
  -4   6  16      217.29      240.07     16.77 o
  -3   6  16       24.19       25.27      8.19 o
  -2   6  16      424.45      402.77     18.48 o
  -1   6  16        7.78        9.04      7.09 o
   0   6  16      351.10      367.03     22.53 o
   1   6  16      163.24      151.33     24.67 o
   2   6  16       72.70       52.64     20.56 o
  -4   7  16       23.84       48.36      9.43 o
  -3   7  16       70.37       83.65     10.74 o
  -2   7  16      180.60      193.24     14.50 o
  -1   7  16      141.89      126.69     11.99 o
   0   7  16      171.57      219.40     18.89 o
   1   7  16      376.13      391.48     38.65 o
  -4   8  16      140.37      132.47     13.61 o
  -3   8  16       48.65       52.47     13.14 o
  -2   8  16      231.62      223.18     15.62 o
  -1   8  16       24.12       36.74      9.17 o
   0   8  16      311.81      306.71     22.25 o
   1   8  16       15.07       10.69     16.45 o
  -3   9  16      104.80      162.08     14.05 o
  -2   9  16       46.35       67.83     12.11 o
  -1   9  16      197.98      184.69     14.32 o
   0   9  16        1.08       -4.77      8.49 o
  -3  10  16        1.47        5.17      9.00 o
  -2  10  16      251.49      236.29     16.72 o
  -1  10  16       27.61       31.08      8.15 o
   0  10  16      649.42      695.88     32.08 o
  -3   0  17      260.11      314.58     21.08 o
  -1   0  17      996.84      935.82     34.88 o
  -4   1  17      166.84      194.17     24.48 o
  -3   1  17        2.69        7.38      6.15 o
  -2   1  17      603.40      570.66     18.70 o
  -1   1  17        1.27        1.04      5.54 o
   0   1  17       68.09       75.66     18.09 o
   1   1  17        7.16        6.58     13.16 o
  -4   2  17       11.74       27.33      7.15 o
  -3   2  17      201.49      308.93     17.01 o
  -2   2  17       39.94       38.11      8.55 o
  -1   2  17      706.37      720.62     24.51 o
   0   2  17       82.70       92.94     18.92 o
   1   2  17      427.51      391.48     32.90 o
  -4   3  17      578.49      570.02     30.06 o
  -3   3  17       29.42       40.68      9.33 o
  -2   3  17     1172.47     1086.11     32.44 o
  -1   3  17       62.29       72.52      9.95 o
   0   3  17      240.54      273.87     29.61 o
   1   3  17      230.56      212.19     27.14 o
  -4   4  17        5.47       11.51      8.07 o
  -3   4  17      508.91      577.04     22.78 o
  -2   4  17        5.30        9.05      7.75 o
  -1   4  17      466.90      469.20     19.43 o
   0   4  17        5.01       13.16     13.98 o
   1   4  17      456.15      464.68     37.01 o
  -3   5  17        3.40        5.38      7.57 o
  -2   5  17      105.38       98.21     11.23 o
  -1   5  17        2.11       -1.44      6.80 o
   0   5  17      116.26       90.47     19.74 o
  -3   6  17       25.73       26.17      8.85 o
  -2   6  17       39.52       45.31      9.33 o
  -1   6  17        7.88        3.03      7.24 o
   0   6  17       11.06       23.85     17.27 o
  -3   7  17      470.91      495.77     21.81 o
  -2   7  17      186.20      183.21     14.46 o
  -1   7  17      459.61      526.06     21.27 o
   0   7  17      565.36      594.62     42.77 o
  -2   8  17       18.45       14.39      9.89 o
  -1   8  17     1325.29     1349.56     46.21 o
  -2   0  18      645.85      692.55     30.53 o
  -2   1  18      205.06      238.76     16.13 o
  -1   1  18      802.87      823.73     34.54 o
  -2   2  18      222.11      219.00     15.48 o
  -1   2  18        0.31        1.23      8.72 o
  -2   3  18        3.57       13.97      7.62 o
  -1   3  18      244.87      212.19     26.32 o
 
